# Supplementary material for: Genome-wide DNA methylation analysis of hippocampal tissue in a murine model of attention deficit-hyperactivity disorder
Source: PLoS One. 2025 Jun 4;20(6):e0323756. doi: 10.1371/journal.pone.0323756 (PMC12136424; doi:10.1371/journal.pone.0323756)
Supplement: S1 Table — (XLSX) [file pone.0323756.s002.xlsx]

## Sheet: S1 Table
S1 Table: List of differentially methylated positions (DMPs) identified in hippocampal samples from PNE and control mice
probeID	Symbol	deltaBeta	logFC	P.Value	adj.P.Val	CHR	Symbol;synonym	Strand	B	IlmnID	Name	AddressA_ID	AlleleA_ProbeSeq	AddressB_ID	AlleleB_ProbeSeq	Next_Base	Color_Channel	Col	Probe_Type	Strand	Strand_TB	Strand_CO	Infinium_Design_Type	Rep_Num	CHR	MAPINFO	Species	Genome_Build	SourceSeq	Forward_Sequence	Top_Sequence	Genome_Build_NCBI	N_Shelf	N_Shore	CpG_Island	CpG_Island_chrom	CpG_Island_chromStart	CpG_Island_chromEnd	CpG_Island_length	CpG_Island_cpgNum	CpG_Island_gcNum	CpG_Island_perCpg	CpG_Island_perGc	CpG_Island_obsExp	S_Shore	S_Shelf
cg29163869	Erbb3	-0.540847	-0.406374	1.27153e-05	0.0468629	10	Erbb3	F	3.40594	cg29163869_TC21	cg29163869	20719226	AACTATTCAAATAACTATCRCCTAAATATCCTCCTAATCTTAAAAACCCC						cg	F	T	C	2	1	10	128589543	Mus musculus	mm10	aCTaTTCAaaTaaCTaTCrCCTaaATaTCCTCCTAATCTTaaaaaCCCCr	GAGTCCCAATCGCACTCATGATTACAGTGGAGGGTGAAGGGAGCCCAGCCGAGTCTGGCC[CG]GGGCCCCCAAGATTAGGAGGACATCCAGGCGACAGCCACCTGAACAGCCAGCGATTAGGT	GAGTCCCAATCGCACTCATGATTACAGTGGAGGGTGAAGGGAGCCCAGCCGAGTCTGGCC[CG]GGGCCCCCAAGATTAGGAGGACATCCAGGCGACAGCCACCTGAACAGCCAGCGATTAGGT	GRCm10		chr10:128589595-128590569
cg44986716	Rnf141	-0.534367	-0.45201	4.6428e-05	0.0492156	7	Rnf141;Ampd3	F	2.04718	cg44986716_TC21	cg44986716	95773252	AACAAAATATTCTCCCCCRAAATAATTCTCAATTTTCAAATACAAATCCC						cg	F	T	C	2	1	7	110802501	Mus musculus	mm10	aCAAAaTATTCTCCCCCrAaaTAaTTCTCAaTTTTCAaATACAaaTCCCr	ACATTTCACCGCTTCGACAAGTTCAACTCCAAGTACAACCCCGTGGGGGCCAGCGAGCTC[CG]GGACCTGTATCTGAAAACTGAGAACTACCTCGGGGGAGAATACTTTGCTCGCATGGTCAA	ACATTTCACCGCTTCGACAAGTTCAACTCCAAGTACAACCCCGTGGGGGCCAGCGAGCTC[CG]GGACCTGTATCTGAAAACTGAGAACTACCTCGGGGGAGAATACTTTGCTCGCATGGTCAA	GRCm10
cg45127038	Maz	-0.516508	-0.422013	3.28756e-06	0.0468629	7	Maz	F	4.82082	cg45127038_TC21	cg45127038	62608392	TAAATAACTTCRTACCTTCRAAAATTATAACCRTTCTTAAACTCCTTAAC						cg	F	T	C	2	1	7	127025761	Mus musculus	mm10	aaATaaCTTCrTaCCTTCraAaaTTaTAaCCrTTCTTaAACTCCTTaaCr	AGTTGCATCTGTCTTGGAGAAGAAGACAAAGAGCAAGGGGCCCTACATTTGCGCCCTGTG[CG]CCAAGGAGTTCAAGAACGGCTACAACCTCCGAAGGCACGAAGCCATCCACACGGGAGCCA	AGTTGCATCTGTCTTGGAGAAGAAGACAAAGAGCAAGGGGCCCTACATTTGCGCCCTGTG[CG]CCAAGGAGTTCAAGAACGGCTACAACCTCCGAAGGCACGAAGCCATCCACACGGGAGCCA	GRCm10		chr7:127027163-127027541											chr7:127025352-127025621
cg30039301	Rab5c	-0.494598	-0.457325	6.58194e-06	0.0468629	11	Rab5c	F	4.09551	cg30039301_TC11	cg30039301	46701966	CAAAACCATACAAAACTCTAATACCTCCTATCTCACAAACAACTTCTCCA	80778863	CAAAACCATACAAAACTCTAATACCTCCTATCTCACAAACAACTTCTCCG	G	Grn	G	cg	F	T	C	1	1	11	100736335	Mus musculus	mm10	CAaAACCATaCAaAACTCTAaTaCCTCCTaTCTCACAaACAaCTTCTCCr	TGGGCGTTTCTGGCATTTGTCCGGACATCTTTCCAGCTCTGACTCCAAAGCGCCCTTTTG[CG]GAGAAGCTGTCTGTGAGACAGGAGGCACTAGAGTTCTGCATGGTTCTGCAGCCACTTCTG	TGGGCGTTTCTGGCATTTGTCCGGACATCTTTCCAGCTCTGACTCCAAAGCGCCCTTTTG[CG]GAGAAGCTGTCTGTGAGACAGGAGGCACTAGAGTTCTGCATGGTTCTGCAGCCACTTCTG	GRCm10		chr11:100738077-100738578
cg42547593	Tgfbr3	-0.479891	-0.361633	4.97662e-05	0.049605	5	Tgfbr3	F	1.9743	cg42547593_TC21	cg42547593	71697384	TTAAAACATTTTCTAAAACAAAAACATAAATCACAATACATTCCACTAAC						cg	F	T	C	2	1	5	107121445	Mus musculus	mm10	TaaAACATTTTCTaAAACAAAAaCATAAaTCACAATaCATTCCACTaACr	ACACACACACACACAAACAAATAGAAAAACGTCTGCTCTGCTGAGCCCGATGATCCCTTA[CG]TCAGTGGAATGCATTGTGACTTATGCTTTTGTTTCAGAAAATGTTCCAAACATGAAGGAG	ACACACACACACACAAACAAATAGAAAAACGTCTGCTCTGCTGAGCCCGATGATCCCTTA[CG]TCAGTGGAATGCATTGTGACTTATGCTTTTGTTTCAGAAAATGTTCCAAACATGAAGGAG	GRCm10
cg34491319	Donson	-0.454984	-0.39661	7.56264e-06	0.0468629	16	Donson	F	3.95017	cg34491319_TC21	cg34491319	90697334	TAACRTCAACTTCTAAACTCTACACATATCAAAAAAACAACTCATACTAC						cg	F	T	C	2	1	16	91685755	Mus musculus	mm10	aACrTCAACTTCTaaACTCTaCACATaTCAaAAaAACAaCTCATaCTACr	AGCCCCTGTCAACCTAGGCTAGTGTTCAAATGAAGTGTAGAAGGCTCTTTCCTTCCTCAA[CG]TAGCATGAGCTGTTCTTCTGACATGTGCAGAGTCCAGAAGTTGACGTCATTTCTCCCGAA	AGCCCCTGTCAACCTAGGCTAGTGTTCAAATGAAGTGTAGAAGGCTCTTTCCTTCCTCAA[CG]TAGCATGAGCTGTTCTTCTGACATGTGCAGAGTCCAGAAGTTGACGTCATTTCTCCCGAA	GRCm10	chr16:91688346-91689042
cg38804397	Olfr1278	-0.448732	-0.357367	3.13305e-07	0.0346141	2	Olfr1278	F	7.25642	cg38804397_TC11	cg38804397	67765864	TTAACCCACATTTACATTCTCCTATATACTTTCTTTTAAAAAATCTTACA	99802326	TTAACCCACATTTACATTCTCCTATATACTTTCTTTTAAAAAATCTTACG	A	Red	R	cg	F	T	C	1	1	2	111292469	Mus musculus	mm10	TTaACCCACATTTACATTCTCCTATaTACTTTCTTTTaaaAAATCTTaCr	AGAAGACAGATCAGAAATCATCTTGGGTACAGTTAAGGTAGAAAGACATAAATCAATAAA[CG]CAAGATTTCCCAAAAGAAAGTACATAGGAGAATGTAAATGTGGGTCAAAGGCTAGCGTAA	AGAAGACAGATCAGAAATCATCTTGGGTACAGTTAAGGTAGAAAGACATAAATCAATAAA[CG]CAAGATTTCCCAAAAGAAAGTACATAGGAGAATGTAAATGTGGGTCAAAGGCTAGCGTAA	GRCm10
cg30752476	L2hgdh	-0.441381	-0.260596	2.65638e-05	0.0468629	12	L2hgdh	R	2.63322	cg30752476_BC11	cg30752476	70681885	CTCCTTATATTAACCAAAAATTTCTTTACTATATAACTTTTTCTAAAACA	89783454	CTCCTTATATTAACCAAAAATTTCTTTACTATATAACTTTTTCTAAAACG	A	Red	R	cg	R	B	C	1	1	12	69699688	Mus musculus	mm10	CTCCTTATATTAaCCAAAAaTTTCTTTACTATaTAACTTTTTCTAAAACr	GAGTGAATTCCTCTCCTTATATTAGCCAAAAGTTTCTTTACTATGTAACTTTTTCTAAAA[CG]TATAGATATTTTATAGTAATAAAAGATTCCTCTATCTCAAGGGTGTTTTTTTTCTTTCCT	GAGTGAATTCCTCTCCTTATATTAGCCAAAAGTTTCTTTACTATGTAACTTTTTCTAAAA[CG]TATAGATATTTTATAGTAATAAAAGATTCCTCTATCTCAAGGGTGTTTTTTTTCTTTCCT	GRCm10
cg28806784	Dram1	-0.435654	-0.413217	1.68425e-05	0.0468629	10	Dram1	F	3.11122	cg28806784_TC21	cg28806784	9705436	AAACRTATATAAAATTAAACTCTTCTCRTCCTTACTCCCCTCCTAAAAAC						cg	F	T	C	2	1	10	88355059	Mus musculus	mm10	aACrTaTATAAaATTaAaCTCTTCTCrTCCTTaCTCCCCTCCTaAaaACr	GGATCCATATCACATAGTAGCTGGGAGTGAACTTCAGATCTAGGAAAAGCATAGCTATTA[CG]TCCTCAGGAGGGGAGCAAGGACGAGAAGAGCTCAATCTTATACACGTCCAAGCGAGTGGA	GGATCCATATCACATAGTAGCTGGGAGTGAACTTCAGATCTAGGAAAAGCATAGCTATTA[CG]TCCTCAGGAGGGGAGCAAGGACGAGAAGAGCTCAATCTTATACACGTCCAAGCGAGTGGA	GRCm10		chr10:88356816-88357303
cg39769819	Postn	-0.430265	-0.266928	3.24713e-05	0.0468629	3	Postn	F	2.42247	cg39769819_TC21	cg39769819	31713585	CTCTCAAACCACTATAAATAAATATTAATTTCRAATCTAATTCACCTACC						cg	F	T	C	2	1	3	54373852	Mus musculus	mm10	TCTCAaACCACTaTAaATaaATaTTAaTTTCrAaTCTaATTCACCTACCr	ACAATGGACAGATACTGGAAACCATTGGAGGCAAACAACTCCGAGTCTTTGTGTATCGGA[CG]GTAGGTGAATCAGACTCGAAACTAACATCCATCTACAGTGGTCTGAGAGTCACATGGCAT	ACAATGGACAGATACTGGAAACCATTGGAGGCAAACAACTCCGAGTCTTTGTGTATCGGA[CG]GTAGGTGAATCAGACTCGAAACTAACATCCATCTACAGTGGTCTGAGAGTCACATGGCAT	GRCm10
cg33835526		-0.21147	-0.321205	4.20722e-05	0.0478413	15		R	2.15059	cg33835526_BC11	cg33835526	42629427	TAACTACTAAACTCTAACTTCAAACTAACAAATCTCAATAACTCCTTACA	42757538	TAACTACTAAACTCTAACTTCAAACTAACAAATCTCAATAACTCCTTACG	G	Grn	G	cg	R	B	C	1	1	15	102683813	Mus musculus	mm10	TAaCTaCTaAaCTCTaaCTTCAAACTaACAaaTCTCAaTaACTCCTTaCr	GCTCTCCCATCATAGCTGCTGAGCTCTGGCTTCAAACTGACAGGTCTCAGTGACTCCTTG[CG]CTGGAGGGTGAAGGTGTTGTGCAGTTTCTGATCTGAGCCACTGAGTGGTGCTATTCTCTG	GCTCTCCCATCATAGCTGCTGAGCTCTGGCTTCAAACTGACAGGTCTCAGTGACTCCTTG[CG]CTGGAGGGTGAAGGTGTTGTGCAGTTTCTGATCTGAGCCACTGAGTGGTGCTATTCTCTG	GRCm10
cg29155287		-0.211203	-0.401447	4.95707e-05	0.049605	10		F	1.97843	cg29155287_TC21	cg29155287	45700905	TTTTTAAAAATTTAAACATAATAACTACATAAACAATACTTACTTCCCCC						cg	F	T	C	2	1	10	128011634	Mus musculus	mm10	TTTTAAaAaTTTaAACATaATAACTaCATaaACAATACTTACTTCCCCCr	ATTCAGAAGAAGGTATACAACACCTGCAACTGAGATATTCATTTAATAATACATGTCTTA[CG]GGGGAAGTAAGTATTGTCCATGCAGTTATCATGTTCAAACTCTTAAAAATCTATCTATCT	ATTCAGAAGAAGGTATACAACACCTGCAACTGAGATATTCATTTAATAATACATGTCTTA[CG]GGGGAAGTAAGTATTGTCCATGCAGTTATCATGTTCAAACTCTTAAAAATCTATCTATCT	GRCm10
cg34858964		-0.220535	-0.303822	1.24883e-05	0.0468629	17		R	3.42482	cg34858964_BC21	cg34858964	15745589	AAAAAAAATCCTTACTAATCRACTCTAATACCCACATAAAAACTAACCAC						cg	R	B	C	2	1	17	34025476	Mus musculus	mm10	aAaaaaaTCCTTaCTAATCrACTCTaaTaCCCACATAAaaACTaaCCACr	GAGGAGGAAGGGGAGGGGGTCCTTGCTAATCGACTCTGGTGCCCACATAAGGACTGGCCA[CG]GACTGAAGGAGAGAACAGGGAAGTAGGGGGTAACTGGGTTGGGGGGCGAGGGGACCCACT	GAGGAGGAAGGGGAGGGGGTCCTTGCTAATCGACTCTGGTGCCCACATAAGGACTGGCCA[CG]GACTGAAGGAGAGAACAGGGAAGTAGGGGGTAACTGGGTTGGGGGGCGAGGGGACCCACT	GRCm10	chr17:34027641-34028189												chr17:34024351-34025378
cg43124552		-0.218989	-0.28566	3.35443e-05	0.0468629	6		F	2.38835	cg43124552_TC21	cg43124552	45706494	CACAACAATAATTTCAAAACATCTACTATTCACACTCTATACCTCTTCCC						cg	F	T	C	2	1	6	8245751	Mus musculus	mm10	ACAaCAaTaATTTCAaAACATCTaCTaTTCACACTCTaTaCCTCTTCCCr	GAGGTTCAGTGCTGAAATTTGCAGCTGCTACGTTTCATGAGGAAACGAAGACCCGCGCCT[CG]GGAAGAGGCACAGAGTGTGAACAGCAGATGTTCTGAAATCACTGCTGTGCTGCTCTGGGG	GAGGTTCAGTGCTGAAATTTGCAGCTGCTACGTTTCATGAGGAAACGAAGACCCGCGCCT[CG]GGAAGAGGCACAGAGTGTGAACAGCAGATGTTCTGAAATCACTGCTGTGCTGCTCTGGGG	GRCm10
cg37171612	A630001G21Rik	-0.293851	-0.340602	7.5415e-06	0.0468629	1	A630001G21Rik	F	3.9531	cg37171612_TC21	cg37171612	60794304	TCTCAAAAATAAACCAAAATCACACAAATTATAATCAATAACTCCCAATC						cg	F	T	C	2	1	1	85764106	Mus musculus	mm10	CTCAaAaATaAaCCAAAaTCACACAAaTTATaaTCAaTAaCTCCCAaTCr	AGTAACCCTCACAGGCTCCCTTTGCCCTGCAGTCCATCTCTACTACTCTGAAAGCAGATA[CG]ACTGGGAGCTACTGACCATAACTTGTGTGACTTTGGCTCATCTCTGAGAAGTCCCAGCAC	AGTAACCCTCACAGGCTCCCTTTGCCCTGCAGTCCATCTCTACTACTCTGAAAGCAGATA[CG]ACTGGGAGCTACTGACCATAACTTGTGTGACTTTGGCTCATCTCTGAGAAGTCCCAGCAC	GRCm10
cg45295957	Nadsyn1	-0.290497	-0.220411	2.22841e-05	0.0468629	7	Nadsyn1	R	2.81755	cg45295957_BC21	cg45295957	60695273	CACCTTAAAAATAACCATAATTACCAAATCCACTCTAATATAAACTTTAC						cg	R	B	C	2	1	7	143812536	Mus musculus	mm10	ACCTTaaAaaTaaCCATaaTTACCAaATCCACTCTaaTATaaaCTTTaCr	TGCCCAATGCCCACCTTGGAGGTGGCCATGGTTACCAGATCCACTCTGGTATGGGCTTTG[CG]GAGCACGTGGTGGCTGCCCGAGGCATTGGTAATGATCTCCACACCATCCAGGCCCATGTC	TGCCCAATGCCCACCTTGGAGGTGGCCATGGTTACCAGATCCACTCTGGTATGGGCTTTG[CG]GAGCACGTGGTGGCTGCCCGAGGCATTGGTAATGATCTCCACACCATCCAGGCCCATGTC	GRCm10
cg38637018	Rtn4rl2	-0.290249	-0.255675	5.39415e-05	0.0497961	2	Rtn4rl2	F	1.88973	cg38637018_TC21	cg38637018	87687533	AAAACCTTTTAAAAATCCTAAAATCAAACTAATTCCRTCTTTATCTACTC						cg	F	T	C	2	1	2	84881409	Mus musculus	mm10	AaaCCTTTTaaaaATCCTaAAaTCAAaCTaaTTCCrTCTTTATCTaCTCr	AGCATGGAAGAGGGAGGGCTCCTCTGTCATTCACCCTGTCCTTTGTCCTCTAGTCCTCAA[CG]AGCAGATAAAGACGGAACCAGCTTGACTTCAGGATCCCCAAAAGGCCTCTGAGGTTTGCC	AGCATGGAAGAGGGAGGGCTCCTCTGTCATTCACCCTGTCCTTTGTCCTCTAGTCCTCAA[CG]AGCAGATAAAGACGGAACCAGCTTGACTTCAGGATCCCCAAAAGGCCTCTGAGGTTTGCC	GRCm10
cg42522097	Spp1	-0.289836	-0.248293	5.1982e-05	0.049605	5	Spp1	R	1.92857	cg42522097_BC21	cg42522097	91713572	TAAAAAAACATCCTTACTTAAATTTACAATCTTCTACRACAAACATTCTC						cg	R	B	C	2	1	5	104435179	Mus musculus	mm10	aAAaAAaCATCCTTaCTTaaaTTTaCAaTCTTCTaCraCAaaCATTCTCr	GCAGCTCACACTGAAGAAGCATCCTTGCTTGGGTTTGCAGTCTTCTGCGGCAGGCATTCT[CG]GAGGAAACCAGCCAAGGTAAGCCTGCAGTGGCCCATGAGGCTGCAGTTCTCCTGGCTGAA	GCAGCTCACACTGAAGAAGCATCCTTGCTTGGGTTTGCAGTCTTCTGCGGCAGGCATTCT[CG]GAGGAAACCAGCCAAGGTAAGCCTGCAGTGGCCCATGAGGCTGCAGTTCTCCTGGCTGAA	GRCm10
cg39317245		-0.289534	-0.329253	2.64126e-05	0.0468629	2		F	2.63921	cg39317245_TC21	cg39317245	3649372	CTTCCTAAAAAAACCAATAACAACAAATATATTACTTTTCTCACAAACTC						cg	F	T	C	2	1	2	169159552	Mus musculus	mm10	TTCCTAaaAAAACCAATaACAaCAAATaTaTTaCTTTTCTCACAaaCTCr	AGGGTCGTTCTGGATGGTGCCCAGTGGAATCACCAGTAGACTGTCTCAAAACAGAAACTA[CG]AGCCTGTGAGAAAAGCAACACATTTGCTGTCATTGGTTTTCCTAGGAAGCACAGGCTGGA	AGGGTCGTTCTGGATGGTGCCCAGTGGAATCACCAGTAGACTGTCTCAAAACAGAAACTA[CG]AGCCTGTGAGAAAAGCAACACATTTGCTGTCATTGGTTTTCCTAGGAAGCACAGGCTGGA	GRCm10
cg45933826	Best2	-0.289029	-0.436872	1.91285e-05	0.0468629	8	Best2	R	2.97774	cg45933826_BC21	cg45933826	94607312	ATAAACRACRCTTAATACCATATAAAATCCCAAAAAACATAACAACTCTC						cg	R	B	C	2	1	8	85013433	Mus musculus	mm10	TAaaCraCrCTTAaTaCCATaTAaAaTCCCAaaAAACATAACAaCTCTCr	TCTTCTCACCGATAGGCGGCGCTTAGTGCCATGTAGAGTCCCAGGAAACATAACAGCTCT[CG]CCACAGGAGCTTGTAGATGCTTCCGCGCCACAGCAGCAGCAGCTGCGAGAAGCCACCGAA	TCTTCTCACCGATAGGCGGCGCTTAGTGCCATGTAGAGTCCCAGGAAACATAACAGCTCT[CG]CCACAGGAGCTTGTAGATGCTTCCGCGCCACAGCAGCAGCAGCTGCGAGAAGCCACCGAA	GRCm10													chr8:85011157-85011542
cg40314133	Pitx2	-0.287937	-0.180845	9.03563e-06	0.0468629	3	Pitx2	R	3.76386	cg40314133_BC11	cg40314133	51660370	TAAAACACAACCTACATCTTTCAAATTCCTTACACACTATATTAAACTCA	60720314	TAAAACACAACCTACGTCTTTCAAATTCCTTACACACTATATTAAACTCG	A	Red	R	cg	R	B	C	1	1	3	129213024	Mus musculus	mm10	TAAaACACAACCTACrTCTTTCAAATTCCTTaCACACTaTATTAAaCTCr	CTTAACGTTGATTAAGACACAACCTACGTCTTTCAAATTCCTTGCACACTGTATTAAGCT[CG]TCCTAGCCAGAGAGAAGCTACGCTTTAAATTCGACTCTCTTGTTTACTTTATTATCAATC	CTTAACGTTGATTAAGACACAACCTACGTCTTTCAAATTCCTTGCACACTGTATTAAGCT[CG]TCCTAGCCAGAGAGAAGCTACGCTTTAAATTCGACTCTCTTGTTTACTTTATTATCAATC	GRCm10	chr3:129215678-129216190	chr3:129213790-129214994
cg28690100	Pfkl	-0.285914	-0.336372	5.30706e-05	0.049605	10	Pfkl	R	1.90682	cg28690100_BC11	cg28690100	11788349	AAAATAAAAATCCAAACCTCTACCACAATCTAACATACACAACAAAAACA	60619922	AAAATAAAAATCCAAACCTCTACCACAATCTAACATACACAACAAAAACG	A	Red	R	cg	R	B	C	1	1	10	78006932	Mus musculus	mm10	AaaaTaaaAaTCCAaACCTCTaCCACAaTCTAaCATaCACAaCAaAAACr	CGGCACACATAGAGGGTGGGAGTCCAGACCTCTGCCACAGTCTAGCATGCACAGCAGAAA[CG]TGACATTAGCACTGAAGGCCATGCTGCCCCTTCTGGCCATCCCTTGTTCCCTGGCCTCAG	CGGCACACATAGAGGGTGGGAGTCCAGACCTCTGCCACAGTCTAGCATGCACAGCAGAAA[CG]TGACATTAGCACTGAAGGCCATGCTGCCCCTTCTGGCCATCCCTTGTTCCCTGGCCTCAG	GRCm10	chr10:78009316-78009964
cg42740996	Ppp1cc	-0.285524	-0.266501	2.43094e-05	0.0468629	5	Ppp1cc	R	2.72628	cg42740996_BC21	cg42740996	4632439	AAAAAACCRTCTTAATACAAAACACRAATATATCCTAAAAACTCTAAAAC						cg	R	B	C	2	1	5	122167768	Mus musculus	mm10	AaaaACCrTCTTaaTACAaaaCACrAaTaTaTCCTAaaaACTCTaAAACr	CCTGGAAGCAGAAGGGACCGTCTTGGTACAGGGCACGAGTGTGTCCTAGGGACTCTGAAA[CG]GCCAGATACGGGCAGGGTCAGGGCAACCTTGGAGCTGCTGTAAAGGAGCCTAACATAGCT	CCTGGAAGCAGAAGGGACCGTCTTGGTACAGGGCACGAGTGTGTCCTAGGGACTCTGAAA[CG]GCCAGATACGGGCAGGGTCAGGGCAACCTTGGAGCTGCTGTAAAGGAGCCTAACATAGCT	GRCm10
cg44520952	Dhdh	-0.285414	-0.642802	2.49716e-05	0.0468629	7	Dhdh	R	2.69808	cg44520952_BC21	cg44520952	80766489	AACTATAAAACTATCCCRTCCCTAACTCAAAAATTCACAACTCTTAAATC						cg	R	B	C	2	1	7	45477232	Mus musculus	mm10	ACTATAAAaCTaTCCCrTCCCTaACTCAaAAATTCACAaCTCTTaAATCr	TAGCAAAGACAAACTATAAAGCTGTCCCGTCCCTGACTCAGAAATTCACAGCTCTTGAAT[CG]CTCCACCTGCTGGAGGCCACGTGTACAAACATCTGATTTTGTGAACAGCTGAGGTTCCAA	TAGCAAAGACAAACTATAAAGCTGTCCCGTCCCTGACTCAGAAATTCACAGCTCTTGAAT[CG]CTCCACCTGCTGGAGGCCACGTGTACAAACATCTGATTTTGTGAACAGCTGAGGTTCCAA	GRCm10
cg40881926	Cylc2	-0.285073	-0.269991	3.70865e-05	0.0468629	4	Cylc2	F	2.28299	cg40881926_TC21	cg40881926	99649955	ACATAATAAATTATTATTAACTAAAAAATAATCATCCCTCRCTAAACCAC						cg	F	T	C	2	1	4	51217035	Mus musculus	mm10	CATAaTaAATTATTaTTAACTAAaaaATAATCATCCCTCrCTaaaCCACr	CCTTTAAGGTTCGCTCATTATTTTTGTGACAAACATAAAACTTGTTCTCATAAATTTGTA[CG]TGGCCCAGCGAGGGATGATTATCCCTTAGTTAACAATAATTCACTATGCTATATGGTCAT	CCTTTAAGGTTCGCTCATTATTTTTGTGACAAACATAAAACTTGTTCTCATAAATTTGTA[CG]TGGCCCAGCGAGGGATGATTATCCCTTAGTTAACAATAATTCACTATGCTATATGGTCAT	GRCm10
cg39162874	Epb41l1	-0.28506	-0.245604	3.69222e-05	0.0468629	2	Epb41l1	F	2.28765	cg39162874_TC21	cg39162874	47640905	CCACACTAAAATAATACCACRAAAATAACAAACACTACCAAAACTCTACC						cg	F	T	C	2	1	2	156485989	Mus musculus	mm10	CACACTaaAaTAATACCACrAaAATAACAaACACTaCCAaaACTCTaCCr	ATTTAGAAGAGACAACCTCACCATCTAGTGCGTGACTGCTCATGCGCATTTCTCCTCTAA[CG]GCAGAGTCCTGGCAGTGTCTGTTATTCTCGTGGTATTACTCCAGTGTGGGAGGCACATGA	ATTTAGAAGAGACAACCTCACCATCTAGTGCGTGACTGCTCATGCGCATTTCTCCTCTAA[CG]GCAGAGTCCTGGCAGTGTCTGTTATTCTCGTGGTATTACTCCAGTGTGGGAGGCACATGA	GRCm10
cg42617657	Iscu	-0.284519	-0.169994	5.34117e-05	0.0496187	5	Iscu	F	1.90009	cg42617657_TC21	cg42617657	42795284	AACTATTAAAATCAAAAACACACTAAAATTTAATAACCRAACTTTCTCCC						cg	F	T	C	2	1	5	113773652	Mus musculus	mm10	aCTaTTAAAaTCAaaaACACACTAAaATTTAATAACCrAaCTTTCTCCCr	CGTTATGGGGGCTCAGGGCTTAGACTCAATCTGCAGATGAGGGTGCCTCCTGGTAACTAG[CG]GGAGAAAGCTCGGTTATTAAATCTTAGTGTGTCCCTGACTTTAACAGCTGCTTGTTCTGT	CGTTATGGGGGCTCAGGGCTTAGACTCAATCTGCAGATGAGGGTGCCTCCTGGTAACTAG[CG]GGAGAAAGCTCGGTTATTAAATCTTAGTGTGTCCCTGACTTTAACAGCTGCTTGTTCTGT	GRCm10													chr5:113771156-113773109
cg47213568	Alas1	-0.284242	-0.274379	6.86463e-06	0.0468629	9	Alas1	R	4.05152	cg47213568_BC21	cg47213568	91653135	CTCCATAATCCAAAAAATTCRCAACAATCRAATACCAAAATATATCTTCC						cg	R	B	C	2	1	9	106238738	Mus musculus	mm10	TCCATaATCCAAaaaATTCrCAACAaTCrAaTaCCAAAATATATCTTCCr	GGGAACCATGCCTCCATGATCCAAGGGATTCGCAACAGTCGAGTGCCAAAATATATCTTC[CG]CCACAATGACGTTAACCATCTCAGAGAACTGCTGCAGAGATCTGACCCCTCAGTCCCCAA	GGGAACCATGCCTCCATGATCCAAGGGATTCGCAACAGTCGAGTGCCAAAATATATCTTC[CG]CCACAATGACGTTAACCATCTCAGAGAACTGCTGCAGAGATCTGACCCCTCAGTCCCCAA	GRCm10
cg44245031		-0.281574	-0.17223	1.76247e-05	0.0468629	7		F	3.06361	cg44245031_TC21	cg44245031	59734223	TCTCAAAATTTATCTCATTCCAAATTCAAATTCAATACTTAACCATTTTC						cg	F	T	C	2	1	7	13719611	Mus musculus	mm10	CTCAAAATTTATCTCATTCCAAaTTCAaaTTCAATaCTTAACCATTTTCr	GAGTGTGAATGCCATCAGATTGTAAACAAGGACTTGCCTCCAGAAAATAATGGCAAAAAA[CG]AAAATGGTTAAGCATTGAACCTGAACTTGGAATGAGATAAATTTTGAGACTTGTCTCTGA	GAGTGTGAATGCCATCAGATTGTAAACAAGGACTTGCCTCCAGAAAATAATGGCAAAAAA[CG]AAAATGGTTAAGCATTGAACCTGAACTTGGAATGAGATAAATTTTGAGACTTGTCTCTGA	GRCm10
cg30468453		-0.281492	-0.248992	1.54798e-05	0.0468629	12		R	3.1997	cg30468453_BC21	cg30468453	41689164	CACTAAACTATATCTTTACATCTTCTAAAATTATCTACAATCCTACCAAC						cg	R	B	C	2	1	12	25139745	Mus musculus	mm10	ACTAaACTATaTCTTTaCATCTTCTAAaaTTaTCTaCAaTCCTaCCAACr	TCCTGTGCATCCACTAGACTATGTCTTTGCATCTTCTAAGGTTGTCTGCAGTCCTGCCAA[CG]GTTCTTGGTAGCATTAGAAAACACAGTGGCCTGAGAAACAGTGAGGAGCAGTAAGTGTCG	TCCTGTGCATCCACTAGACTATGTCTTTGCATCTTCTAAGGTTGTCTGCAGTCCTGCCAA[CG]GTTCTTGGTAGCATTAGAAAACACAGTGGCCTGAGAAACAGTGAGGAGCAGTAAGTGTCG	GRCm10
cg33380353	Fer1l6	-0.281056	-0.374437	5.40024e-05	0.0497961	15	Fer1l6	F	1.88855	cg33380353_TC21	cg33380353	91620253	AATTATTTCCCACACCTAAACAAACACTACCCCATCAATATATAAAACTC						cg	F	T	C	2	1	15	58599384	Mus musculus	mm10	aTTaTTTCCCACACCTaaaCAaACACTaCCCCATCAATATaTaaAaCTCr	CTGAAACCCATTTGATTGCACCACTTGGAAAAGAACTATGACCATAGGCTCTTTCCAGTA[CG]AGCTCCACATATTGATGGGGCAGTGTCTGCCCAGGTGTGGGAAACAACTACCTTGCAAAC	CTGAAACCCATTTGATTGCACCACTTGGAAAAGAACTATGACCATAGGCTCTTTCCAGTA[CG]AGCTCCACATATTGATGGGGCAGTGTCTGCCCAGGTGTGGGAAACAACTACCTTGCAAAC	GRCm10
cg37366563	Clasp1	-0.280894	-0.320547	4.40188e-05	0.0485209	1	Clasp1	F	2.10311	cg37366563_TC11	cg37366563	89602526	ACAAAAAATACTCAAAATAAAATCCACTAAAAAACCCTACTTCTTTTCCA	61786165	ACGAAAAATACTCAAAATAAAATCCACTAAAAAACCCTACTTCTTTTCCG	T	Red	R	cg	F	T	C	1	1	1	118389588	Mus musculus	mm10	ACrAAaAATaCTCAaAATaaAaTCCACTaaAaaaCCCTaCTTCTTTTCCr	CCCAGAGCGGCTGACAGCACTGGACACCGTCCCCACCCGGACCCTGCGCCCGCCGCCGCT[CG]GAAAAGAAGCAGGGCCCTCCAGTGGACTCCATTCTGAGCATTCTTCGTCTTAAACCCGGT	CCCAGAGCGGCTGACAGCACTGGACACCGTCCCCACCCGGACCCTGCGCCCGCCGCCGCT[CG]GAAAAGAAGCAGGGCCCTCCAGTGGACTCCATTCTGAGCATTCTTCGTCTTAAACCCGGT	GRCm10			chr1:118389219-118389718	chr1	118389219	118389718	499	34	296	13.6	59.3	0.8	chr1:118388759-118389005
cg44814714	2610206C17Rik	-0.280696	-0.332093	1.7684e-05	0.0468629	7	2610206C17Rik	F	3.06009	cg44814714_TC21	cg44814714	44606339	CAAAAACATTATATATTTCTCCCAAACCCTCTTCAAAAACACTTCCTTTC						cg	F	T	C	2	1	7	84690896	Mus musculus	mm10	AAaAaCATTaTaTaTTTCTCCCAAaCCCTCTTCAaaAACACTTCCTTTCr	CAGGTAGAATTCTTTGAAGAAAAGGTGGCATTTGAAAAATTCTTATGACTTCATGGAAAA[CG]AAAGGAAGTGTTCCTGAAGAGGGCTTGGGAGAAACACACAATGCTCTTGTGAGGTGACAG	CAGGTAGAATTCTTTGAAGAAAAGGTGGCATTTGAAAAATTCTTATGACTTCATGGAAAA[CG]AAAGGAAGTGTTCCTGAAGAGGGCTTGGGAGAAACACACAATGCTCTTGTGAGGTGACAG	GRCm10													chr7:84689528-84689974
cg45167727	Fgfr2	-0.2799	-0.204133	3.79683e-05	0.0468629	7	Fgfr2	R	2.25832	cg45167727_BC11	cg45167727	53671352	TTATAAATACCATAACAACAACAATCAAATTCTAAAAACTTCCTATTCCA	51636879	TTATAAATACCATAACAACAACAATCAAATTCTAAAAACTTCCTATTCCG	T	Red	R	cg	R	B	C	1	1	7	130774108	Mus musculus	mm10	TTaTaaaTACCATaaCAACAaCAaTCAaATTCTAAaaACTTCCTaTTCCr	TCCTGGGGGTAGTTGTGGGTACCATGGCAACAGCAGTCAGATTCTAAGGACTTCCTGTTC[CG]GGTTCTGGTGTTATCTCAGCTTGAGGCTTCAGGCTTTCTGCTGAGGGGTGACAGGGCTAT	TCCTGGGGGTAGTTGTGGGTACCATGGCAACAGCAGTCAGATTCTAAGGACTTCCTGTTC[CG]GGTTCTGGTGTTATCTCAGCTTGAGGCTTCAGGCTTTCTGCTGAGGGGTGACAGGGCTAT	GRCm10
cg31047942		-0.279282	-0.423637	3.34021e-05	0.0468629	12		R	2.39281	cg31047942_BC11	cg31047942	40711839	AAAACTAAAAACATACAAAACAACTTTTACCCAAAAAACCAAAAAAAACA	52804495	AAAACTAAAAACATACAAAACAACTTTTACCCAAAAAACCAAAAAAAACG	A	Red	R	cg	R	B	C	1	1	12	103504483	Mus musculus	mm10	AaaaCTaAaaaCATaCAAaaCAACTTTTaCCCAAAaaACCAAaaAaaACr	GTGTGCAGAATGAGGGCTGAGGGCATGCAAGGCAACTTTTGCCCAAAGGACCAAGGAGGA[CG]TGCGGGGAGTGGTGGCTTCTAGTTGGGTCTTGTGGAAGTGACTAGCAGAGGATGTATGTA	GTGTGCAGAATGAGGGCTGAGGGCATGCAAGGCAACTTTTGCCCAAAGGACCAAGGAGGA[CG]TGCGGGGAGTGGTGGCTTCTAGTTGGGTCTTGTGGAAGTGACTAGCAGAGGATGTATGTA	GRCm10
cg29699324	Per1	-0.276772	-0.204591	4.14412e-05	0.0478413	11	Per1	R	2.16645	cg29699324_BC21	cg29699324	43649959	AAACCTATACCCRAACRAAAATCTTCTTAAAACAATAACTCCAACAAATC						cg	R	B	C	2	1	11	69107580	Mus musculus	mm10	AaCCTaTaCCCrAaCrAaAaTCTTCTTaaAaCAaTAaCTCCAaCAaaTCr	CTGAGGCTGCGGAGCCTGTGCCCGAGCGAGAGTCTTCTTGGAGCAGTAGCTCCAGCAGGT[CG]CTGGAGCCTGAAAGTGCATCCTGATTGGACGACTCAGTAACCTCCACCTAGAGGAGGGCA	CTGAGGCTGCGGAGCCTGTGCCCGAGCGAGAGTCTTCTTGGAGCAGTAGCTCCAGCAGGT[CG]CTGGAGCCTGAAAGTGCATCCTGATTGGACGACTCAGTAACCTCCACCTAGAGGAGGGCA	GRCm10
cg32145240		-0.275469	-0.310663	4.60449e-05	0.0492156	13		F	2.05588	cg32145240_TC21	cg32145240	38672597	TCACTACTCTCCCTATATATTTATAATCTTAAACTTCCTAAAATAACCCC						cg	F	T	C	2	1	13	120315643	Mus musculus	mm10	CACTACTCTCCCTATATATTTaTaATCTTaaACTTCCTaAaATAaCCCCr	ACAACATTCCTGACTTAGAAGGTCTCTCATTTAATTCTCTTTTCTCATGTTATGAATCTG[CG]GGGCTATCTCAGGAAGTCCAAGATCACAAATATATAGGGAGAGTAGTGAAAACAGGGTAA	ACAACATTCCTGACTTAGAAGGTCTCTCATTTAATTCTCTTTTCTCATGTTATGAATCTG[CG]GGGCTATCTCAGGAAGTCCAAGATCACAAATATATAGGGAGAGTAGTGAAAACAGGGTAA	GRCm10
cg38239323		-0.274896	-0.454744	4.77599e-05	0.049605	2		F	2.01749	cg38239323_TC21	cg38239323	38649410	ATCTTATTATATCATTAACCCRAAACCTACTAAACAAAAAACCAATCATC						cg	F	T	C	2	1	2	32140625	Mus musculus	mm10	TCTTATTaTaTCATTaACCCraaaCCTaCTAaaCAaaAAaCCAATCATCr	TCTCCATGCTTGGCTGCCTCCCGAATGAAGCCTCTCTGGCTTCTGCAAACCCGGTCTTTT[CG]ATGATTGGCTTCCTGCCTAGCAGGCCCCGGGTCAATGACACAATAAGATCCTGCCCTGTG	TCTCCATGCTTGGCTGCCTCCCGAATGAAGCCTCTCTGGCTTCTGCAAACCCGGTCTTTT[CG]ATGATTGGCTTCCTGCCTAGCAGGCCCCGGGTCAATGACACAATAAGATCCTGCCCTGTG	GRCm10														chr2:32137868-32138215
cg34528167	Ttc3	-0.274222	-0.31439	1.12195e-05	0.0468629	16	Ttc3	R	3.53709	cg34528167_BC21	cg34528167	92755139	TCTTAAAACAACTTTTTTCAATACAATACAATTATCRATCACAACAAATC						cg	R	B	C	2	1	16	94442616	Mus musculus	mm10	CTTaAaaCAACTTTTTTCAATaCAATaCAaTTaTCrATCACAACAAATCr	TTTTTCTTGAGTCTTGAGGCAACTTTTTTCAATGCAATGCAGTTGTCGATCACAACAAAT[CG]AGGACAGCCCAGGAGGAACGACTTCAGCCCTCCTGCCTTCTCCAGTATCTGTCGAGTTTC	TTTTTCTTGAGTCTTGAGGCAACTTTTTTCAATGCAATGCAGTTGTCGATCACAACAAAT[CG]AGGACAGCCCAGGAGGAACGACTTCAGCCCTCCTGCCTTCTCCAGTATCTGTCGAGTTTC	GRCm10
cg45130253	Zfp771	-0.272094	-0.534741	9.65272e-06	0.0468629	7	Zfp771	R	3.69467	cg45130253_BC21	cg45130253	93742472	AAACATCTTAATATCCTAAAACRAAACRCTAAATCAAAAACTCAAAACCC						cg	R	B	C	2	1	7	127244949	Mus musculus	mm10	aaCATCTTaaTaTCCTaAaaCraaaCrCTaaATCAaAaaCTCAaaACCCr	TGCTGTTCGCCAGGCATCTTGGTGTCCTGAGGCGGGGCGCTGGATCAGAGGCTCAGGACC[CG]CCCCCCACCCCCACCCCCACCCCCACTGTGGCCCCGGCCCAGACAAGGCGGTGCAGCCGT	TGCTGTTCGCCAGGCATCTTGGTGTCCTGAGGCGGGGCGCTGGATCAGAGGCTCAGGACC[CG]CCCCCCACCCCCACCCCCACCCCCACTGTGGCCCCGGCCCAGACAAGGCGGTGCAGCCGT	GRCm10													chr7:127244138-127244744
cg44266633	Slc1a5	-0.271929	-0.381515	2.40465e-05	0.0468629	7	Slc1a5	F	2.73769	cg44266633_TC21	cg44266633	60730828	RAACTACTTCCTATTTACATCTAAAAATTTAATTTTTCTCTCCAAAACCC						cg	F	T	C	2	1	7	16781475	Mus musculus	mm10	aaCTaCTTCCTATTTaCATCTaaAAATTTaATTTTTCTCTCCAaAaCCCr	GGACGCCTGGCTCTCGGACTCTTGGGTACTGGAGCCCTAGAAGGAGTGGACCGAGCGTTT[CG]GGCTCTGGAGAGAAAAATCAAATTTCCAGATGCAAATAGGAAGCAGCCCGGGGGATATGG	GGACGCCTGGCTCTCGGACTCTTGGGTACTGGAGCCCTAGAAGGAGTGGACCGAGCGTTT[CG]GGCTCTGGAGAGAAAAATCAAATTTCCAGATGCAAATAGGAAGCAGCCCGGGGGATATGG	GRCm10		chr7:16781943-16782384
cg29550159	Gm12216	-0.271503	-0.268338	3.51324e-05	0.0468629	11	Gm12216	R	2.3398	cg29550159_BC21	cg29550159	96807128	CAACTCACAACTTCCATTATTAAAATAACTATCATAAATAACAACTATAC						cg	R	B	C	2	1	11	53810356	Mus musculus	mm10	AaCTCACAaCTTCCATTaTTAAaATaACTATCATaaaTaACAACTaTACr	AGCAGAAAGAGCAGCTCACAGCTTCCATTGTTAAGATGACTATCATGGGTGACAACTGTA[CG]CATTCTGTCTAAGCCCCACCCCACACTTACCTAGCAACAGACAGGCATGCTCCTCCCCAC	AGCAGAAAGAGCAGCTCACAGCTTCCATTGTTAAGATGACTATCATGGGTGACAACTGTA[CG]CATTCTGTCTAAGCCCCACCCCACACTTACCTAGCAACAGACAGGCATGCTCCTCCCCAC	GRCm10
cg37857252	Tmem63a	-0.270653	-0.174295	3.23034e-05	0.0468629	1	Tmem63a	F	2.42791	cg37857252_TC21	cg37857252	9709887	CTCRTAATAATACRATTAAAATACAACCTTTTACCTTACACATTCTAAAC						cg	F	T	C	2	1	1	180943391	Mus musculus	mm10	TCrTAaTaATaCraTTaaAATACAaCCTTTTaCCTTaCACATTCTAaaCr	TGTAGGGAAGAAATCAAACAAGTCCCTAAGGGATGGAAATGCTGCTCAAAGCCAAGTGCA[CG]CCTAGAATGTGCAAGGCAAAAGGCTGTATTCCAACCGCATCACTACGAGGAGCGAGGGGG	TGTAGGGAAGAAATCAAACAAGTCCCTAAGGGATGGAAATGCTGCTCAAAGCCAAGTGCA[CG]CCTAGAATGTGCAAGGCAAAAGGCTGTATTCCAACCGCATCACTACGAGGAGCGAGGGGG	GRCm10
cg35506953	Dtna	-0.269917	-0.289234	9.19675e-06	0.0468629	18	Dtna	R	3.74536	cg35506953_BC21	cg35506953	59677337	TCTCCCRCATAATTCCTAACTCCATAAACCTTAAATACTTAAAAATTAAC						cg	R	B	C	2	1	18	23415878	Mus musculus	mm10	CTCCCrCATAATTCCTAACTCCATAAaCCTTAaaTaCTTaAaaaTTAACr	TTTTACAGTCTTCTCCCGCATAATTCCTAACTCCATAAGCCTTAGGTGCTTGAGGGTTAA[CG]GCAAAGAACAAGCCTACAAGCTTCTTTCAAGTTACAACTCTGAAATGCAAACTTGAAACA	TTTTACAGTCTTCTCCCGCATAATTCCTAACTCCATAAGCCTTAGGTGCTTGAGGGTTAA[CG]GCAAAGAACAAGCCTACAAGCTTCTTTCAAGTTACAACTCTGAAATGCAAACTTGAAACA	GRCm10
cg40527559	Lhx8	-0.268976	-0.154209	4.89091e-05	0.049605	3	Lhx8	R	1.99253	cg40527559_BC11	cg40527559	81609978	TAAAACCTAAAACACTCACAAAACAACATAAATCCTACTTATATTCTACA	20766913	TAAAACCTAAAACGCTCACGAAACAACGTAAATCCTACTTATATTCTACG	A	Red	R	cg	R	B	C	1	1	3	154329998	Mus musculus	mm10	TaaAaCCTAAaACrCTCACraaaCAACrTaAaTCCTaCTTaTATTCTACr	GGAGACGAAACCTGGAGCCTAAGACGCTCACGGGGCAACGTGAGTCCTGCTTGTATTCTA[CG]TGACGGGCTGTTCGCGGCAGTCTGGGGCAGGGGCCGGGGGTCTAGGTGTTTGTCTCAGGG	GGAGACGAAACCTGGAGCCTAAGACGCTCACGGGGCAACGTGAGTCCTGCTTGTATTCTA[CG]TGACGGGCTGTTCGCGGCAGTCTGGGGCAGGGGCCGGGGGTCTAGGTGTTTGTCTCAGGG	GRCm10			chr3:154329302-154330035	chr3	154329302	154330035	733	53	433	14.5	59.1	0.85	chr3:154328064-154328820
cg35666425		-0.268368	-0.182171	3.64359e-05	0.0468629	18		R	2.30156	cg35666425_BC21	cg35666425	55749876	CATTTTAATTTACATTACCCCCATAACTAAAAATAACTAACATTCTATAC						cg	R	B	C	2	1	18	44223198	Mus musculus	mm10	ATTTTaATTTaCATTACCCCCATAaCTAAaaaTaaCTAACATTCTATACr	AGTCTCAAAGTCATTTTGATTTGCATTACCCCCATAGCTAAGGGTGGCTAACATTCTATA[CG]TGCTTCTCAGCCATTTGCAATTGCTATTGACAATTTCTGTTTAGATCTGTGTTCCATTTT	AGTCTCAAAGTCATTTTGATTTGCATTACCCCCATAGCTAAGGGTGGCTAACATTCTATA[CG]TGCTTCTCAGCCATTTGCAATTGCTATTGACAATTTCTGTTTAGATCTGTGTTCCATTTT	GRCm10
cg31379760	2610307P16Rik	-0.26695	-0.702851	2.73588e-05	0.0468629	13	2610307P16Rik	R	2.60227	cg31379760_BC21	cg31379760	10665199	AAATCTTAATTACTACCTCTATTACTTCTAAAATCCATACTATCCCACAC						cg	R	B	C	2	1	13	28696576	Mus musculus	mm10	aATCTTAaTTaCTACCTCTaTTaCTTCTAAaATCCATACTaTCCCACACr	TTTCTGGCATCAGATCTTAGTTGCTACCTCTGTTGCTTCTAAGATCCATACTGTCCCACA[CG]CCCGATCTTGCCTTATTTTGGTGAGTGTTTTTCTAGGGATCTGAGGCCGTCCTAGTCTTT	TTTCTGGCATCAGATCTTAGTTGCTACCTCTGTTGCTTCTAAGATCCATACTGTCCCACA[CG]CCCGATCTTGCCTTATTTTGGTGAGTGTTTTTCTAGGGATCTGAGGCCGTCCTAGTCTTT	GRCm10
cg46796452		-0.266279	-0.183141	4.10326e-06	0.0468629	9		F	4.58947	cg46796452_TC21	cg46796452	73622340	CTTACCCCCTTTCRTCAAATAATTATTCTTAATAACCACTATAAAAAACC						cg	F	T	C	2	1	9	57483793	Mus musculus	mm10	TTaCCCCCTTTCrTCAaaTaATTaTTCTTaaTaACCACTATaaAaAaCCr	AATAAAGTATTTTCTAGGGGGAAAAAAAAAAACATAATAAAAAAGGTACTTCTGCCCCTT[CG]GCTCTCCATAGTGGTCACCAAGAACAATCACCTGACGAAAGGGGGCAAGAAGGGAGCTAA	AATAAAGTATTTTCTAGGGGGAAAAAAAAAAACATAATAAAAAAGGTACTTCTGCCCCTT[CG]GCTCTCCATAGTGGTCACCAAGAACAATCACCTGACGAAAGGGGGCAAGAAGGGAGCTAA	GRCm10
cg41226945	Fyb2	-0.266089	-0.429017	1.81696e-05	0.0468629	4	Fyb2	R	3.03168	cg41226945_BC21	cg41226945	9773843	TCATATTTATTAACCTTTAACACTATACCCCTTAAAATAACAATCTCCTC						cg	R	B	C	2	1	4	104915672	Mus musculus	mm10	CATATTTATTaACCTTTaACACTaTaCCCCTTAAAaTaaCAaTCTCCTCr	CAGTTTCTTCTTCATATTTATTGACCTTTGACACTGTGCCCCTTAAAGTGGCAGTCTCCT[CG]GTTGTCTCATGACCTTAGAGCCTTCTCTGCTTCGAATGTCTGCATTGCATTAGCTACCGT	CAGTTTCTTCTTCATATTTATTGACCTTTGACACTGTGCCCCTTAAAGTGGCAGTCTCCT[CG]GTTGTCTCATGACCTTAGAGCCTTCTCTGCTTCGAATGTCTGCATTGCATTAGCTACCGT	GRCm10
cg37081398	Tns1	-0.265878	-0.14937	3.71221e-06	0.0468629	1	Tns1	R	4.69405	cg37081398_BC21	cg37081398	10749583	ACTAAACTTACTACRAACAAAACTCTACAATAAAAATCTCTCCTACTAAC						cg	R	B	C	2	1	1	73953026	Mus musculus	mm10	CTAaaCTTaCTaCraaCAAaACTCTaCAaTaaaaATCTCTCCTaCTaaCr	GACAGCTGGGGGCTAGGCTTGCTGCGGGCAAGACTCTGCAGTGGGGATCTCTCCTGCTGG[CG]GGGAGGTGGGTGGGGCTGCTGCTGTTGCCATGAATTCAGACCCCTCTGCACAGCCTCTCG	GACAGCTGGGGGCTAGGCTTGCTGCGGGCAAGACTCTGCAGTGGGGATCTCTCCTGCTGG[CG]GGGAGGTGGGTGGGGCTGCTGCTGTTGCCATGAATTCAGACCCCTCTGCACAGCCTCTCG	GRCm10
cg36560439	Vwa2	-0.265173	-0.11548	2.7092e-05	0.0468629	19	Vwa2	F	2.61255	cg36560439_TC21	cg36560439	15653145	TAAAAACCACCCTACTTAATATTTTCCTAAATCCTCTCRAACACACTAAC						cg	F	T	C	2	1	19	56902710	Mus musculus	mm10	aAAAACCACCCTACTTaATaTTTTCCTaAaTCCTCTCraACACACTAaCr	GGAGGGAGACACCTGGCACAAGGCTGTTCCAAGAATGGTGACTTTTGTGTTACCGCAGAA[CG]CTAGTGTGTCCGAGAGGACTCAGGAAAACATCAAGTAGGGTGGTTTTCAAGTCCTCTTTG	GGAGGGAGACACCTGGCACAAGGCTGTTCCAAGAATGGTGACTTTTGTGTTACCGCAGAA[CG]CTAGTGTGTCCGAGAGGACTCAGGAAAACATCAAGTAGGGTGGTTTTCAAGTCCTCTTTG	GRCm10
cg31161404	Tmem179	-0.26516	-0.182039	4.56985e-05	0.0492156	12	Tmem179	F	2.0638	cg31161404_TC21	cg31161404	1775434	ACTCTTTACCRAAAATATATAACTAAATACCAACCTAACRATACAAAAAC						cg	F	T	C	2	1	12	112510879	Mus musculus	mm10	CTCTTTACCrAaaaTATaTaaCTaAaTaCCAACCTaACrATaCAaaaaCr	GCGAGCAGGCTGAAGCGGCAGGCAGCCGGTGGGCCCCACTCCTGCACAGTGAAGCGCTCC[CG]CCCCTGCATCGTCAGGTTGGCACTCAGCCACATACCCTCGGTAAAGAGTAGGCAGCGGCC	GCGAGCAGGCTGAAGCGGCAGGCAGCCGGTGGGCCCCACTCCTGCACAGTGAAGCGCTCC[CG]CCCCTGCATCGTCAGGTTGGCACTCAGCCACATACCCTCGGTAAAGAGTAGGCAGCGGCC	GRCm10			chr12:112510772-112511271	chr12	112510772	112511271	499	59	341	23.6	68.3	1.02
cg29542001	Fstl4	-0.265104	-0.33614	3.39736e-05	0.0468629	11	Fstl4	R	2.375	cg29542001_BC21	cg29542001	58663536	AAAAAAACTCCATCTACTAAAACTAACACTTCATATTAAAACCACAATAC						cg	R	B	C	2	1	11	53128918	Mus musculus	mm10	AaAAaACTCCATCTaCTAAAaCTaACACTTCATATTaAAACCACAATACr	CCACTTTCCCTAAGAAGACTCCATCTGCTAAAGCTGACACTTCATATTGAAACCACAATA[CG]AGAGGGCCACATAGAAAGCTGTTGGAAGCCACTGAGTAAGAAGAGAGGCATCATGGGGGA	CCACTTTCCCTAAGAAGACTCCATCTGCTAAAGCTGACACTTCATATTGAAACCACAATA[CG]AGAGGGCCACATAGAAAGCTGTTGGAAGCCACTGAGTAAGAAGAGAGGCATCATGGGGGA	GRCm10
cg30859115		-0.264766	-0.129239	4.21937e-05	0.0478413	12		F	2.14756	cg30859115_TC21	cg30859115	74796244	CCAAATTTTTTTCCCCACTAACTTACTTCATTAACATAAATAACATCCTC						cg	F	T	C	2	1	12	80730469	Mus musculus	mm10	CAaATTTTTTTCCCCACTAaCTTACTTCATTAaCATAaATAaCATCCTCr	ATTTTTTTAAAGTGATAGGATATTATTTAAGGAAAGAAATCCTGACACACCGTTGAACCT[CG]AGGATGCTATCTATGCTAATGAAGTAAGCTAGTGGGGAAAAAAATCTGGTTAAGAACATT	ATTTTTTTAAAGTGATAGGATATTATTTAAGGAAAGAAATCCTGACACACCGTTGAACCT[CG]AGGATGCTATCTATGCTAATGAAGTAAGCTAGTGGGGAAAAAAATCTGGTTAAGAACATT	GRCm10
cg32748337		-0.264603	-0.211837	2.32153e-05	0.0468629	14		R	2.7746	cg32748337_BC21	cg32748337	4666915	TCTAATTTTTCTACTATTAACAACCACATATATTCACCTCCTTTACTTTC						cg	R	B	C	2	1	14	82764701	Mus musculus	mm10	CTAATTTTTCTACTaTTaaCAACCACATaTaTTCACCTCCTTTaCTTTCr	ATTTTCCAGTGTCTAATTTTTCTACTGTTGGCAACCACATGTGTTCACCTCCTTTGCTTT[CG]TGGCAAAATTTCCAGTAAGAAAACCAAAGTAGACAGCCAATGATTTATTCTTTTCATGCA	ATTTTCCAGTGTCTAATTTTTCTACTGTTGGCAACCACATGTGTTCACCTCCTTTGCTTT[CG]TGGCAAAATTTCCAGTAAGAAAACCAAAGTAGACAGCCAATGATTTATTCTTTTCATGCA	GRCm10
cg28902036	Atp2b1	-0.264237	-0.161858	5.27707e-05	0.049605	10	Atp2b1	R	1.91276	cg28902036_BC21	cg28902036	97757161	TACCAAAACTTAACTTCTAAAACRACACAAATCAAATCAAAAACATATAC						mu	R	B	C	2	1	10	99011668	Mus musculus	mm10	aCCAAAACTTaACTTCTaAaACrACACAaATCAaATCAaAaACATaTaCr	NNNNNNNNNNNNNNNNNNNNNNNNNNNNNNNNNNNNNNNNNNNNNNNNNNNNNNNNNNNN[NN]NNNNNNNNNNNNNNNNNNNNNNNNNNNNNNNNNNNNNNNNNNNNNNNNNNNNNNNNNNNN	AAACCATTTTCTGCCAAAACTTGACTTCTGAGACGACACAGATCAGATCAGAGACATGTG[CG]CAGGTAGTCAGTCACACTAAGGAACTCCAGGTTCCTATTCCAGCTAACCTACCTTTTATA	GRCm10
cg46005610	Irx5	-0.263674	-0.14451	3.60996e-05	0.0468629	8	Irx5	R	2.31129	cg46005610_BC11	cg46005610	26810257	AAACAAATTTCACTAAAAAAATAACATCTAAACACACTAAACTCATTCCA	53705176	AAACAAATTTCACTAAAAAAATAACGTCTAAACGCGCTAAACTCATTCCG	T	Red	R	cg	R	B	C	1	1	8	92365597	Mus musculus	mm10	AAaCAaATTTCACTaaaAAAaTaACrTCTaaaCrCrCTaaaCTCATTCCr	CGGAGCAAATAAAAGCAGATTTCACTGGGAAAGTGACGTCTGGGCGCGCTGGGCTCATTC[CG]GCGTCAGAAAGCAGCGCTGCCGGGCGAGCGGCCTTAGGGAAGCCAGAGTTGGGGGCTGCA	CGGAGCAAATAAAAGCAGATTTCACTGGGAAAGTGACGTCTGGGCGCGCTGGGCTCATTC[CG]GCGTCAGAAAGCAGCGCTGCCGGGCGAGCGGCCTTAGGGAAGCCAGAGTTGGGGGCTGCA	GRCm10			chr8:92365566-92365890	chr8	92365566	92365890	324	25	186	15.4	57.4	0.95
cg42366317		-0.262987	-0.395546	3.05759e-06	0.0468629	5		R	4.89647	cg42366317_BC21	cg42366317	76701881	TAACTCAAACCRCAACAAAAAAATCAATAAATCCCTAAATCTAACATAAC						cg	R	B	C	2	1	5	84417731	Mus musculus	mm10	AaCTCAaACCrCAaCAaaAaaATCAaTaaaTCCCTaAaTCTaaCATAaCr	GAAGCCAGCCCTAGCTCAGACCGCAGCAGGAGGATCAGTGGGTCCCTGAGTCTGGCATAG[CG]CCTGCTGCCCTTTGCAGACTGTGGCACCAACAACCTTGTCGTCATATAACAGCACATTCA	GAAGCCAGCCCTAGCTCAGACCGCAGCAGGAGGATCAGTGGGTCCCTGAGTCTGGCATAG[CG]CCTGCTGCCCTTTGCAGACTGTGGCACCAACAACCTTGTCGTCATATAACAGCACATTCA	GRCm10													chr5:84416163-84416502
cg40948817		-0.262706	-0.14181	5.13854e-05	0.049605	4		F	1.94069	cg40948817_TC21	cg40948817	54708246	TCRATTTCTAAAATACACRATTATCCTATCTTCCATATCTTTCTCACCAC						cg	F	T	C	2	1	4	59438794	Mus musculus	mm10	CraTTTCTAaAATACACraTTaTCCTaTCTTCCATaTCTTTCTCACCACr	TCCAGCTACTTGCTGGACGACGCCCTCCTTGGCACGTTAGGAATCGAACGGGGAGAGACA[CG]TGGTGAGAAAGACATGGAAGACAGGACAACCGTGTATTCTAGAAACCGAGGGACCGTTTT	TCCAGCTACTTGCTGGACGACGCCCTCCTTGGCACGTTAGGAATCGAACGGGGAGAGACA[CG]TGGTGAGAAAGACATGGAAGACAGGACAACCGTGTATTCTAGAAACCGAGGGACCGTTTT	GRCm10													chr4:59437946-59438525
cg41579196	Hp1bp3	-0.261618	-0.12186	1.50343e-05	0.0468629	4	Hp1bp3	F	3.23031	cg41579196_TC21	cg41579196	32614420	AAACCAAATTAATATCACACTCCRAAATAAATCTCTCTACCTTTACTTCC						cg	F	T	C	2	1	4	138219879	Mus musculus	mm10	aaCCAaaTTaaTaTCACACTCCrAaATAaATCTCTCTaCCTTTaCTTCCr	ACCAATGTAAAACATGCTACATATAGTGTTGCGTTCATTTAACCTCAGCATTAGGGGTAA[CG]GAAGCAAAGGCAGAGAGATCTATCTCGGAGTGTGACACCAACCTGGCCTACACAATGAGT	ACCAATGTAAAACATGCTACATATAGTGTTGCGTTCATTTAACCTCAGCATTAGGGGTAA[CG]GAAGCAAAGGCAGAGAGATCTATCTCGGAGTGTGACACCAACCTGGCCTACACAATGAGT	GRCm10														chr4:138216399-138217685
cg28308395	Ptprk	-0.261565	-0.452988	5.20823e-05	0.049605	10	Ptprk	R	1.92655	cg28308395_BC21	cg28308395	63629236	ACAAATTCTTTAAACAAACTTAACCTTAATAACATAATTTTATCACTATC						cg	R	B	C	2	1	10	28234270	Mus musculus	mm10	CAaaTTCTTTAAACAAaCTTaACCTTAaTaACATAATTTTATCACTATCr	TTTTAATCAGTGCAGGTTCTTTAAACAAGCTTGACCTTAGTGACATAATTTTATCACTAT[CG]TGGAAGTTTTCTTAGCATTGGGGAGTGGTGGTGGATGGAGAAATGATTCAAATCCTAAAG	TTTTAATCAGTGCAGGTTCTTTAAACAAGCTTGACCTTAGTGACATAATTTTATCACTAT[CG]TGGAAGTTTTCTTAGCATTGGGGAGTGGTGGTGGATGGAGAAATGATTCAAATCCTAAAG	GRCm10
cg31856405	CT033785.1	-0.261384	-0.132238	8.47608e-06	0.0468629	13	CT033785.1	F	3.83081	cg31856405_TC21	cg31856405	52734836	ACAACRTATTCTTCTACTAAAAAAATCTAATTAACTTTATCAATAACTAC						cg	F	T	C	2	1	13	84166472	Mus musculus	mm10	CAaCrTaTTCTTCTaCTaaAAaAaTCTaaTTAaCTTTaTCAaTAACTaCr	AATGTCAACAGCTGACAGATTTGCAACTGGCAGAGACTAGGATGGTGTTGCTCGAGAGCA[CG]CAGTTACTGACAAAGCTAACCAGACTCTTCCAGCAGAAGAACACGCTGTGTTCATCACCC	AATGTCAACAGCTGACAGATTTGCAACTGGCAGAGACTAGGATGGTGTTGCTCGAGAGCA[CG]CAGTTACTGACAAAGCTAACCAGACTCTTCCAGCAGAAGAACACGCTGTGTTCATCACCC	GRCm10
cg28699952	2610008E11Rik	-0.260246	-0.488114	4.80348e-06	0.0468629	10	2610008E11Rik	F	4.42487	cg28699952_TC21	cg28699952	59725139	TAACRATTACATCATTCAACTCTACRTTACTAAATCTTTATCAAACAACC						cg	F	T	C	2	1	10	79070783	Mus musculus	mm10	aaCrATTACATCATTCAaCTCTaCrTTaCTaaATCTTTATCAAaCAaCCr	TTCGAACAAAGGATGGCACAGCTATAGCTAAGAGGAATAGCAAAAGTCATAAAGCCACTC[CG]GCTGCTTGATAAAGATCCAGCAACGCAGAGCTGAATGATGTAATCGCCATCATTCCGTCT	TTCGAACAAAGGATGGCACAGCTATAGCTAAGAGGAATAGCAAAAGTCATAAAGCCACTC[CG]GCTGCTTGATAAAGATCCAGCAACGCAGAGCTGAATGATGTAATCGCCATCATTCCGTCT	GRCm10
cg43239751	Pax4	-0.259696	-0.145917	1.76499e-05	0.0468629	6	Pax4	R	3.06212	cg43239751_BC21	cg43239751	70616372	AATCTAAATCRCATCCTATAAAAATCCTTTCCCCAAAATAACAACTTAAC						cg	R	B	C	2	1	6	28445948	Mus musculus	mm10	aTCTAaATCrCATCCTATAaAaATCCTTTCCCCAaAaTAaCAaCTTaACr	GATGGGATATAGGTCTAGATCGCATCCTATAGAGATCCTTTCCCCAGAGTAGCAGCTTGA[CG]CACTCCCCTGTCCCATACCTCCTCCTCAGCTCCTGACCACCATCACATTTCAGAAGATAC	GATGGGATATAGGTCTAGATCGCATCCTATAGAGATCCTTTCCCCAGAGTAGCAGCTTGA[CG]CACTCCCCTGTCCCATACCTCCTCCTCAGCTCCTGACCACCATCACATTTCAGAAGATAC	GRCm10
cg41077974	Ccdc171	-0.258557	-0.540923	2.48096e-05	0.0468629	4	Ccdc171	F	2.70491	cg41077974_TC21	cg41077974	49733434	TCTAAACACATAAATACTATACATCATTTACAAACAAACAAAACATACAC						cg	F	T	C	2	1	4	83599441	Mus musculus	mm10	CTAaaCACATAAATaCTaTACATCATTTACAAaCAaACAAAaCATACACr	CCTCTCGAGTACTAGGATTAAAGGCATTTGCCACCATGCCTGACTAGATTTTTTTTTTTA[CG]TGTATGCTTTGTCTGCTTGTAAATGATGTACAGCATTTATGTGCCTAGAACCTGAGAAGG	CCTCTCGAGTACTAGGATTAAAGGCATTTGCCACCATGCCTGACTAGATTTTTTTTTTTA[CG]TGTATGCTTTGTCTGCTTGTAAATGATGTACAGCATTTATGTGCCTAGAACCTGAGAAGG	GRCm10
cg47364811	Mobp	-0.258274	-0.459943	5.04714e-05	0.049605	9	Mobp	R	1.95953	cg47364811_BC21	cg47364811	32740826	AAAACTCAAACRTAAAACCTCTCCCTATATATTCCTCRTATACTAAAATC						cg	R	B	C	2	1	9	120149737	Mus musculus	mm10	AAACTCAaACrTAaAaCCTCTCCCTATATATTCCTCrTaTACTaAaaTCr	TTTCTGTAATGAAAACTCAGACGTAGAGCCTCTCCCTATATATTCCTCGTGTACTGAGGT[CG]CCCAGCTCCACCAGGGCCCGCTATCCACAGGAACCTTTCACAACAGCCATTACTCGCAGG	TTTCTGTAATGAAAACTCAGACGTAGAGCCTCTCCCTATATATTCCTCGTGTACTGAGGT[CG]CCCAGCTCCACCAGGGCCCGCTATCCACAGGAACCTTTCACAACAGCCATTACTCGCAGG	GRCm10
cg38769545	Them7	-0.256259	-0.239724	4.42058e-06	0.0468629	2	Them7	R	4.51167	cg38769545_BC21	cg38769545	96714107	AAATAACCCCTCAAAAACATTTATAAACAAAATATTTTATTACCATCCCC						cg	R	B	C	2	1	2	105334625	Mus musculus	mm10	aATAaCCCCTCAAAaaCATTTaTAAACAAAATATTTTaTTACCATCCCCr	GAATTGGAGGAGGATAGCCCCTCAAAGGCATTTGTAAACAAAATATTTTGTTACCATCCC[CG]CCCCCACCCAGTGCATAGCCCTGTCCCAGTTTGCCCAGTTCCTCCTCTTCCCTGTCACAT	GAATTGGAGGAGGATAGCCCCTCAAAGGCATTTGTAAACAAAATATTTTGTTACCATCCC[CG]CCCCCACCCAGTGCATAGCCCTGTCCCAGTTTGCCCAGTTCCTCCTCTTCCCTGTCACAT	GRCm10
cg35433358	Cables1	-0.255945	-0.299384	3.77621e-05	0.0468629	18	Cables1	F	2.26404	cg35433358_TC21	cg35433358	76801269	ATAAAACTTATACCAAAATCTTTATCTAAAAACAACTCTCATAAACAACC						cg	F	T	C	2	1	18	11915992	Mus musculus	mm10	TaaAaCTTATACCAAAATCTTTaTCTAAAaaCAaCTCTCATAAACAaCCr	AAACATATTCCCACACAGACTGATTCTGGAATGATCTCATGGGTGAATCATGCCATTATC[CG]GCTGTTTATGAGAGCTGCCTTTAGACAAAGATTTTGGTATAAGCTCCATTAAGACCCCTT	AAACATATTCCCACACAGACTGATTCTGGAATGATCTCATGGGTGAATCATGCCATTATC[CG]GCTGTTTATGAGAGCTGCCTTTAGACAAAGATTTTGGTATAAGCTCCATTAAGACCCCTT	GRCm10
cg45725438		-0.255925	-0.104652	1.75444e-05	0.0468629	8		R	3.06841	cg45725438_BC21	cg45725438	66775315	AATACTATTTATATTCTAAAATTCTTTCTAAACTTTCCCCCCTTTAAATC						cg	R	B	C	2	1	8	57144789	Mus musculus	mm10	ATaCTaTTTATaTTCTaaAATTCTTTCTaAACTTTCCCCCCTTTaAATCr	CTTACATCACAGATGCTGTTTATGTTCTGGAATTCTTTCTGAACTTTCCCCCCTTTGAAT[CG]TGGTGCTTCTCACCCCTCACATTTTATTGGATCATCCTATTCTCTCTATTGAACTAGTTT	CTTACATCACAGATGCTGTTTATGTTCTGGAATTCTTTCTGAACTTTCCCCCCTTTGAAT[CG]TGGTGCTTCTCACCCCTCACATTTTATTGGATCATCCTATTCTCTCTATTGAACTAGTTT	GRCm10
cg30930434	Pomt2	-0.255116	-0.128032	2.24922e-05	0.0468629	12	Pomt2	R	2.8078	cg30930434_BC21	cg30930434	65705949	AATTATAATTCATAAACCRACTCRAATTTATCAATCCTTAATTTCCCTCC						cg	R	B	C	2	1	12	87147638	Mus musculus	mm10	aTTaTAaTTCATaAaCCrACTCrAaTTTaTCAaTCCTTaaTTTCCCTCCr	GAGCTGCTGGGAGTTGTAGTTCATGAGCCGACTCGAGTTTGTCAGTCCTTGGTTTCCCTC[CG]CCTCCCGCAATGCTCTACGCCTCAGGCCGCCTCTTAGCTGCCCGGGCGGCCACCACACTT	GAGCTGCTGGGAGTTGTAGTTCATGAGCCGACTCGAGTTTGTCAGTCCTTGGTTTCCCTC[CG]CCTCCCGCAATGCTCTACGCCTCAGGCCGCCTCTTAGCTGCCCGGGCGGCCACCACACTT	GRCm10			chr12:87147049-87148157	chr12	87147049	87148157	1108	94	725	17	65.4	0.79
cg32664028		-0.25456	-0.11133	5.01859e-05	0.049605	14		R	1.96548	cg32664028_BC21	cg32664028	29697945	TCATAACACRTATACATTTCATACTATCTTCTTAACTTACTTTTCAAATC						cg	R	B	C	2	1	14	72226613	Mus musculus	mm10	CATAaCACrTaTaCATTTCATaCTaTCTTCTTaaCTTaCTTTTCAAATCr	TGATTCCAAGGTCATAGCACGTGTGCATTTCATGCTGTCTTCTTGGCTTGCTTTTCAAAT[CG]TTAGGAAAATCACTCACCTTCAGACTAATTGGTCTCTGAAGCTCAGAAATCCCAGCCCAG	TGATTCCAAGGTCATAGCACGTGTGCATTTCATGCTGTCTTCTTGGCTTGCTTTTCAAAT[CG]TTAGGAAAATCACTCACCTTCAGACTAATTGGTCTCTGAAGCTCAGAAATCCCAGCCCAG	GRCm10
cg30716312		-0.254425	-0.119614	1.54407e-05	0.0468629	12		R	3.20235	cg30716312_BC21	cg30716312	99786847	AATTAAATAATAAACATAACCCATACATAACCAATCCRAATATAAAACAC						mu	R	B	C	2	1	12	63448387	Mus musculus	mm10	ATTAaaTaaTAAaCATAACCCATaCATAACCAATCCraATaTaAaACACr	NNNNNNNNNNNNNNNNNNNNNNNNNNNNNNNNNNNNNNNNNNNNNNNNNNNNNNNNNNNN[NN]NNNNNNNNNNNNNNNNNNNNNNNNNNNNNNNNNNNNNNNNNNNNNNNNNNNNNNNNNNNN	TGAGACATGCAAATTAGGTGGTAAGCATAACCCATGCATAACCAATCCGGATGTGAGACA[CG]CCTCTCCTAGGCCTATATAATCAGCACCAGTTCTGGGCTTAGGGTCTCTTCGCCTCTGCA	GRCm10
cg29570935		-0.253992	-0.417314	1.78145e-05	0.0468629	11		F	3.05238	cg29570935_TC11	cg29570935	55716463	TAAAAAAACCTTATAAAACCCCACTAATTTAAACAAAAATATCCACACCA	34688393	TAAAAAAACCTTATAAAACCCCACTAATTTAAACAAAAATATCCACACCG	T	Red	R	cg	F	T	C	1	1	11	56130931	Mus musculus	mm10	TaAaAAAaCCTTATaAAACCCCACTaaTTTaAACAAAaaTATCCACACCr	TGTCCTCAGCACTGAGATTTTCATTTAATAATCCACATCTTCTGGGGAAATATTGTTTAC[CG]GTGTGGATACCTTTGTTCAAACCAGTGGGGTTTCATAAGGCTTTCTCACATCTCCTCGGT	TGTCCTCAGCACTGAGATTTTCATTTAATAATCCACATCTTCTGGGGAAATATTGTTTAC[CG]GTGTGGATACCTTTGTTCAAACCAGTGGGGTTTCATAAGGCTTTCTCACATCTCCTCGGT	GRCm10
cg38672471		-0.253282	-0.405108	3.93384e-05	0.0469122	2		R	2.22111	cg38672471_BC21	cg38672471	44762505	TCAACTTTAATTTTCCCAAACCACAAAAAACTATAAATCCATCTTCAAAC						cg	R	B	C	2	1	2	91451945	Mus musculus	mm10	CAaCTTTaaTTTTCCCAAaCCACAAAAaACTATaaATCCATCTTCAAACr	TGATTAAGATCTCAGCTTTGGTTTTCCCAAGCCACAAAAGACTATGGATCCATCTTCAAA[CG]TGGCAGACATTTTGGATTATTTTTGGTTATGTTTGTGCCATCTCTCCTATTTGAATTATA	TGATTAAGATCTCAGCTTTGGTTTTCCCAAGCCACAAAAGACTATGGATCCATCTTCAAA[CG]TGGCAGACATTTTGGATTATTTTTGGTTATGTTTGTGCCATCTCTCCTATTTGAATTATA	GRCm10
cg35506941	Dtna	-0.252877	-0.26086	1.3243e-05	0.0468629	18	Dtna	F	3.36332	cg35506941_TC11	cg35506941	64706334	AACATTCTTTTTCAAACAACCAAATTTAAAAATCAATTAATTTCTATCCA	28743820	AACATTCTTTTTCAAACAACCAAATTTAAAAATCAATTAATTTCTATCCG	A	Red	R	cg	F	T	C	1	1	18	23415138	Mus musculus	mm10	aACATTCTTTTTCAaaCAaCCAAaTTTaaAAaTCAaTTaaTTTCTaTCCr	AAGCTGAAGATCAGCTGAGGACTCGCTGGCTTCCCCTGCCATCACCCCACCCCCACCTCA[CG]GACAGAAACCAACTGACTTCCAAACTTGGCTGCCTGAAAAAGAATGTCCTCTGATTGGCA	AAGCTGAAGATCAGCTGAGGACTCGCTGGCTTCCCCTGCCATCACCCCACCCCCACCTCA[CG]GACAGAAACCAACTGACTTCCAAACTTGGCTGCCTGAAAAAGAATGTCCTCTGATTGGCA	GRCm10
cg42556970	Tmed5	-0.252558	-0.11231	1.48562e-05	0.0468629	5	Tmed5	F	3.24281	cg42556970_TC21	cg42556970	41804835	ATTTACATACCCTACAATTCTAAAAAATTCRCTATAAAAAATTAATACAC						cg	F	T	C	2	1	5	108131880	Mus musculus	mm10	TTTACATACCCTACAaTTCTaAaAAaTTCrCTaTAAaaaaTTaATACACr	GTGAAAGTGGTGAGAGTGAGTCAAACAAGTGTTATCACTTCGTCCAATAATAAAGAAGAA[CG]TGTATCAACCCCTTACAGCGAACTTCTCAGAACTGTAGGGTATGTAAACTAGCTTGAAAT	GTGAAAGTGGTGAGAGTGAGTCAAACAAGTGTTATCACTTCGTCCAATAATAAAGAAGAA[CG]TGTATCAACCCCTTACAGCGAACTTCTCAGAACTGTAGGGTATGTAAACTAGCTTGAAAT	GRCm10		chr5:108132085-108132989
cg31436950	Fars2	-0.252484	-0.236349	4.97866e-05	0.049605	13	Fars2	R	1.97386	cg31436950_BC21	cg31436950	12626958	RAATCCAAAACAAAATCACCCTCRTTTTCRTACACAACAAATCAAACAAC						cg	R	B	C	2	1	13	36117676	Mus musculus	mm10	aATCCAAAaCAAAaTCACCCTCrTTTTCrTaCACAaCAaaTCAaaCAaCr	GCCAACCAGACGGATCCAAAGCAAAGTCACCCTCGTTTTCGTGCACAGCAGGTCAGGCAG[CG]CCAAAGACAGCCGAGCCGGGCAGGGGCAGGGCTGGGGAGCGCGGCTCGTAACCCAGGCAA	GCCAACCAGACGGATCCAAAGCAAAGTCACCCTCGTTTTCGTGCACAGCAGGTCAGGCAG[CG]CCAAAGACAGCCGAGCCGGGCAGGGGCAGGGCTGGGGAGCGCGGCTCGTAACCCAGGCAA	GRCm10			chr13:36117325-36118001	chr13	36117325	36118001	676	71	465	21	68.8	0.89
cg36862240	Gm29260	-0.251299	-0.522262	2.74898e-05	0.0468629	1	Gm29260	F	2.59726	cg36862240_TC21	cg36862240	3666880	AAAACAAATACACATATTTAAAATTACCAAAATAACTATTTATCCTCCCC						cg	F	T	C	2	1	1	41885742	Mus musculus	mm10	aaaCAaaTACACATaTTTAaAATTACCAaaATAaCTATTTaTCCTCCCCr	ACCTGAGTGCTTGCTCAAGGCAGTGTGCTCAGCGATGACACCAGCGTCCCTCCCTGAATA[CG]GGGAGGACAAATAGCTATCCTGGTAATTCTAAACATGTGTACCTGCCCTCCCCCTGCCAT	ACCTGAGTGCTTGCTCAAGGCAGTGTGCTCAGCGATGACACCAGCGTCCCTCCCTGAATA[CG]GGGAGGACAAATAGCTATCCTGGTAATTCTAAACATGTGTACCTGCCCTCCCCCTGCCAT	GRCm10
cg46012572	Ces1c	-0.249594	-0.266039	3.26197e-05	0.0468629	8	Ces1c	F	2.41769	cg46012572_TC21	cg46012572	6670253	TCTACAAATTCTAATATTCCTTCATATAAATCATTTTACTCAAACACACC						cg	F	T	C	2	1	8	93120063	Mus musculus	mm10	CTaCAAaTTCTaaTaTTCCTTCATaTaAATCATTTTACTCAaACACACCr	CTTCAAGTGAGCTACCAAAAGGAATATGCCTTCTCATATTTCAGTTCCTGTGCAGAATCA[CG]GTGTGTCTGAGTAAAATGATTCACATGAAGGAACACCAGAACTTGCAGAATGTGTCTTTG	CTTCAAGTGAGCTACCAAAAGGAATATGCCTTCTCATATTTCAGTTCCTGTGCAGAATCA[CG]GTGTGTCTGAGTAAAATGATTCACATGAAGGAACACCAGAACTTGCAGAATGTGTCTTTG	GRCm10
cg34688743	Lix1	-0.248822	-0.0984508	1.42003e-05	0.0468629	17	Lix1	F	3.29015	cg34688743_TC21	cg34688743	55777933	CRACRCTAACTTAAAACTAAAACAATCTATAATTATTCTCRAAACRATAC						rp	F	T	C	2	1	17	17431728	Mus musculus	mm10	raCrCTaACTTAAaaCTaaAACAATCTaTaaTTaTTCTCraAaCraTaCr	NNNNNNNNNNNNNNNNNNNNNNNNNNNNNNNNNNNNNNNNNNNNNNNNNNNNNNNNNNNN[NN]NNNNNNNNNNNNNNNNNNNNNNNNNNNNNNNNNNNNNNNNNNNNNNNNNNNNNNNNNNNN	TGATCTCTGAATTGGGCCTCTCCCCCTGAGAAGAAAAGGGGGTCAAAAGCGGGCCACCAA[CG]CACCGCTCCGAGAACAACCACAGATTGTTCCAGCCTTAAGTCAGCGCCGGATGTCCTGAC	GRCm10
cg36434622		-0.248102	-0.0805262	3.94262e-05	0.0469122	19		F	2.21877	cg36434622_TC21	cg36434622	27624388	ATTAAACATTTCCATCTATTTAAACCTCACAAAACTCCTATAAACCAATC						cg	F	T	C	2	1	19	44590540	Mus musculus	mm10	TTaaACATTTCCATCTATTTAAaCCTCACAAaaCTCCTaTaAaCCAaTCr	CTGGGCAGGTTGTTTAACCCACTTGAGTTCTGTGGCCTCATCTCTAGAGTAAAGATGAGA[CG]ACTGGCTCACAGGAGCCTTGTGAGGCTTAAATAGATGGAAATGTCCAACAGATATCACTG	CTGGGCAGGTTGTTTAACCCACTTGAGTTCTGTGGCCTCATCTCTAGAGTAAAGATGAGA[CG]ACTGGCTCACAGGAGCCTTGTGAGGCTTAAATAGATGGAAATGTCCAACAGATATCACTG	GRCm10
cg36092862	Efemp2	-0.248086	-0.0943424	3.65775e-05	0.0468629	19	Efemp2	F	2.29749	cg36092862_TC21	cg36092862	16691908	CCCRAATCTTTACTACTCTAAACRTTTCTACTATTACTCTTAAAAACAAC						cg	F	T	C	2	1	19	5475141	Mus musculus	mm10	CCraaTCTTTaCTaCTCTaaaCrTTTCTaCTaTTaCTCTTaaaAaCAaCr	AGCTGGTGACCCCACGGTCCCCACCGTGTAGCTGTCCGGCTCCTCGGGATCCTGTGGGGA[CG]CTGCTCCCAAGAGCAACAGCAGAAACGCCCAGAGCAGCAAAGACCCGGGGAGGCAGGAGG	AGCTGGTGACCCCACGGTCCCCACCGTGTAGCTGTCCGGCTCCTCGGGATCCTGTGGGGA[CG]CTGCTCCCAAGAGCAACAGCAGAAACGCCCAGAGCAGCAAAGACCCGGGGAGGCAGGAGG	GRCm10													chr19:5474521-5474859
cg32002318	Mast4	-0.247884	-0.21393	2.72013e-05	0.0468629	13	Mast4	F	2.60833	cg32002318_TC11	cg32002318	8810449	AAAACAATAAAAAAATCACACAAAAATATATAACTCATAAAACACCCCCA	71727853	AAAACAATAAAAAAATCACACGAAAATATATAACTCATAAAACACCCCCG	G	Grn	G	cg	F	T	C	1	1	13	102894509	Mus musculus	mm10	AaAaCAaTAAAAaaaTCACACraAaATaTaTaACTCATAAaaCACCCCCr	CCAAGCTCAGAGGAGTTACCTCGGAAACATGGGAAGTTAATTACAGTTAAATATACTTAG[CG]GGGGTGCCTTATGAGTCACACATCTCCGTGTGACCCTTTTACTGCTCTGGGAGATTGCGG	CCAAGCTCAGAGGAGTTACCTCGGAAACATGGGAAGTTAATTACAGTTAAATATACTTAG[CG]GGGGTGCCTTATGAGTCACACATCTCCGTGTGACCCTTTTACTGCTCTGGGAGATTGCGG	GRCm10
cg41380162	Pabpc4	-0.247047	-0.132299	5.04698e-05	0.049605	4	Pabpc4	R	1.95956	cg41380162_BC21	cg41380162	63667587	TAAAACAAAAACTTAACAATTAAAAACACTTACTATACTCTTTCTAAACC						cg	R	B	C	2	1	4	123275494	Mus musculus	mm10	aaAaCAaaaaCTTAaCAaTTAAaAACACTTaCTATACTCTTTCTAAaCCr	AGCTGAAGGGCTGGAGCAGGGGCTTAGCAGTTAAGAACACTTGCTATACTCTTTCTAAGC[CG]GCACTCTGTAAGGATGAAGCCATGCTCGGCTCGAGGGCCAAGATCGGGAAGCCCAATGGT	AGCTGAAGGGCTGGAGCAGGGGCTTAGCAGTTAAGAACACTTGCTATACTCTTTCTAAGC[CG]GCACTCTGTAAGGATGAAGCCATGCTCGGCTCGAGGGCCAAGATCGGGAAGCCCAATGGT	GRCm10
cg29141328	Cdk4	-0.246387	-0.108656	3.45955e-05	0.0468629	10	Cdk4	R	2.35597	cg29141328_BC21	cg29141328	88628903	TCTCATTAAAAACTCTATCAACRCTATATTACCAAAAATCTATCCATCTC						cg	R	B	C	2	1	10	127066608	Mus musculus	mm10	CTCATTaaAaACTCTaTCAaCrCTaTATTACCAaaaATCTaTCCATCTCr	CTTGCCTTCCATCTCATTGGAGACTCTGTCAGCGCTGTATTACCAGGGATCTGTCCATCT[CG]CCCCGAGTGGCACTACAGGACTGGAGAGATGGCTCAGCAGCTAAGAGCACTGACCACTAT	CTTGCCTTCCATCTCATTGGAGACTCTGTCAGCGCTGTATTACCAGGGATCTGTCCATCT[CG]CCCCGAGTGGCACTACAGGACTGGAGAGATGGCTCAGCAGCTAAGAGCACTGACCACTAT	GRCm10														chr10:127063628-127063839
cg46614579	Olfr876	-0.246333	-0.140421	4.74942e-06	0.0468629	9	Olfr876	F	4.4367	cg46614579_TC21	cg46614579	37742310	TTTTTTTATTATCTCTAAATCTTTTATTCTATCAACCATAACATATAACC						cg	F	T	C	2	1	9	37804273	Mus musculus	mm10	TTTTTTaTTATCTCTaAaTCTTTTATTCTaTCAaCCATaaCATATaACCr	AAACAAACCTGGGGAGACATGGTGACCATGTACATCAGGGGGTTACAGATGGCAACATAA[CG]GTCATATGCCATGGCTGACAGAATAAAAGACTCAGAGATAACAAAAAAACAGAAGAAAAA	AAACAAACCTGGGGAGACATGGTGACCATGTACATCAGGGGGTTACAGATGGCAACATAA[CG]GTCATATGCCATGGCTGACAGAATAAAAGACTCAGAGATAACAAAAAAACAGAAGAAAAA	GRCm10
cg31089442		-0.246175	-0.0831367	1.68801e-05	0.0468629	12		R	3.10889	cg31089442_BC21	cg31089442	68737919	CTTAAATTTTAAACATAAATCAACCTAAAATCAACTCTTTACAAAAACTC						cg	R	B	C	2	1	12	107119015	Mus musculus	mm10	TTaAaTTTTAAACATaAATCAaCCTaAAATCAaCTCTTTACAAAaaCTCr	GTTGTTCTGAGCTTGAGTTTTAAACATGAATCAGCCTGAAATCAGCTCTTTACAAAGGCT[CG]CTAGAGAAGTCCATGTTAAAGACTTGGTACAGGGGGGGGGGGGGGGGAAGAGTACAGGCC	GTTGTTCTGAGCTTGAGTTTTAAACATGAATCAGCCTGAAATCAGCTCTTTACAAAGGCT[CG]CTAGAGAAGTCCATGTTAAAGACTTGGTACAGGGGGGGGGGGGGGGGAAGAGTACAGGCC	GRCm10
cg43674034		-0.245977	-0.122771	3.45977e-05	0.0468629	6		R	2.3559	cg43674034_BC21	cg43674034	54708124	RTAAAAAACCRAATAACAACAAACCCAAATAACAAACCRACTCTTATCCC						cg	R	B	C	2	1	6	88446634	Mus musculus	mm10	TaaaaAaCCraATaACAaCAAACCCAaaTAaCAaaCCraCTCTTaTCCCr	GACTTTGTGGCGTGGGGAGCCGGATGACAGCAAACCCAGGTAGCAGGCCGGCTCTTGTCC[CG]CCCTGTGTGCGCTCTGCCATAGGGCTGTGGGCGCCCGAGGGCGGAAGCTTCCGTGCCGGA	GACTTTGTGGCGTGGGGAGCCGGATGACAGCAAACCCAGGTAGCAGGCCGGCTCTTGTCC[CG]CCCTGTGTGCGCTCTGCCATAGGGCTGTGGGCGCCCGAGGGCGGAAGCTTCCGTGCCGGA	GRCm10			chr6:88446045-88446698	chr6	88446045	88446698	653	73	455	22.4	69.7	0.93
cg44931626	Rnf121	-0.24495	-0.484199	4.68934e-05	0.0492892	7	Rnf121	F	2.03671	cg44931626_TC21	cg44931626	61703150	AAACRAAAAATTATTCTTAAACTATTTCATTATAAACATAACACCAATCC						cg	F	T	C	2	1	7	102065384	Mus musculus	mm10	AACrAAAAaTTaTTCTTaAACTATTTCATTaTAAACATaaCACCAaTCCr	AGCGAGGGAGTGTCGCGAAATTTGCGCATTCAGGGACTCTCCCTTTTCCTCTCCACAGTG[CG]GACTGGTGCCATGTTTACAATGAAATAGTTCAAGAACAACTTTTCGTTTTCCGAGAACGC	AGCGAGGGAGTGTCGCGAAATTTGCGCATTCAGGGACTCTCCCTTTTCCTCTCCACAGTG[CG]GACTGGTGCCATGTTTACAATGAAATAGTTCAAGAACAACTTTTCGTTTTCCGAGAACGC	GRCm10			chr7:102065122-102065803	chr7	102065122	102065803	681	53	365	15.6	53.6	1.08
cg37123093	Sgpp2	-0.244863	-0.38032	3.82355e-05	0.0468629	1	Sgpp2	F	2.25096	cg37123093_TC21	cg37123093	37624424	TCTCAAATCCACCTCAAACAATAATCTTCTTAACCACACAAATATAAATC						cg	F	T	C	2	1	1	78391598	Mus musculus	mm10	CTCAaaTCCACCTCAaACAaTAaTCTTCTTaaCCACACAaATaTAaATCr	GCACCGCGGGTGCAGCTTGTTGGTTACATTCCTTATGAGTTCCTTGTCCCACTGAGGAAA[CG]ATCTACATCTGTGTGGCCAAGAAGACTACTGTCTGAGGTGGACCTGAGACCCAGCCCTGA	GCACCGCGGGTGCAGCTTGTTGGTTACATTCCTTATGAGTTCCTTGTCCCACTGAGGAAA[CG]ATCTACATCTGTGTGGCCAAGAAGACTACTGTCTGAGGTGGACCTGAGACCCAGCCCTGA	GRCm10
cg38040770		-0.24454	-0.208325	2.13563e-05	0.0468629	2		F	2.86217	cg38040770_TC21	cg38040770	68784162	TCACATTCTTATTTTCTATACTCAACCTATTAATTTATAATACAAATCAC						cg	F	T	C	2	1	2	8589441	Mus musculus	mm10	CACATTCTTATTTTCTaTACTCAaCCTATTaATTTATAATACAAATCACr	AGATAGAGACCTTCATGTAGCTTCTGCTATAGTTAGAGGGGCATAGGGTAAATGATGAAT[CG]TGATTTGTATTATAAATCAATAGGCTGAGTACAGAAAATAAGAATGTGATATTTACTCTC	AGATAGAGACCTTCATGTAGCTTCTGCTATAGTTAGAGGGGCATAGGGTAAATGATGAAT[CG]TGATTTGTATTATAAATCAATAGGCTGAGTACAGAAAATAAGAATGTGATATTTACTCTC	GRCm10
cg31212725	Tmem196	-0.244225	-0.395912	2.79065e-05	0.0468629	12	Tmem196	F	2.58147	cg31212725_TC21	cg31212725	90747544	CAAAACATTATCCACAAAATCTAAATTTTCAAAACCAAAAAACCATTTCC						cg	F	T	C	2	1	12	119946291	Mus musculus	mm10	AAAACATTATCCACAAaaTCTaaATTTTCAaAACCAaAaAACCATTTCCr	CAACAGTCCCTGTGTGAACCCGCCACGGGCTGGATTAGCTGTCTTCTCTGGCCAGGCCCA[CG]GAAATGGTTCTCTGGTTCTGAAAATCCAGACCTTGTGGATAATGTTTTGCTGGTGAAGAA	CAACAGTCCCTGTGTGAACCCGCCACGGGCTGGATTAGCTGTCTTCTCTGGCCAGGCCCA[CG]GAAATGGTTCTCTGGTTCTGAAAATCCAGACCTTGTGGATAATGTTTTGCTGGTGAAGAA	GRCm10
cg29380221	Stk10	-0.243822	-0.0988514	2.28982e-05	0.0468629	11	Stk10	F	2.78903	cg29380221_TC11	cg29380221	78708425	ATTCTTCTCTATCTACCTTTCTACACTAAAAATATAAAAACTCCTACCCA	23661127	ATTCTTCTCTATCTACCTTTCTACACTAAAAATATAAAAACTCCTACCCG	T	Red	R	cg	F	T	C	1	1	11	32545733	Mus musculus	mm10	aTTCTTCTCTaTCTACCTTTCTACACTaAaaaTATaAAaaCTCCTaCCCr	CTCCTTAATCAGCTGGGCCTGGTCTAAGTGCTGTTCTCAGGTTAGCTCAGCAGACCGTCT[CG]GGCAGGAGCCTTCATACCCTCAGTGTAGAAAGGTAGACAGAGAAGAACACAGTCAGCTGC	CTCCTTAATCAGCTGGGCCTGGTCTAAGTGCTGTTCTCAGGTTAGCTCAGCAGACCGTCT[CG]GGCAGGAGCCTTCATACCCTCAGTGTAGAAAGGTAGACAGAGAAGAACACAGTCAGCTGC	GRCm10
cg31602608		-0.243772	-0.523193	4.84409e-05	0.049605	13		R	2.00263	cg31602608_BC21	cg31602608	9648362	TCRAAAACTACAACACACCTAAACTCCTAATATAATAATATCTAAATCTC						cg	R	B	C	2	1	13	52813029	Mus musculus	mm10	CraaAACTaCAaCACACCTaAaCTCCTaATaTAATAATaTCTaaATCTCr	CAGCACATTTCTCGGGAACTGCAGCACACCTGAGCTCCTGATGTAATAATGTCTGGATCT[CG]GAGCCATCAACCAAGGCAAAAAAAAAAAAAAAAAAAAGAAAGAAAGGAAGAAAGAAAGAA	CAGCACATTTCTCGGGAACTGCAGCACACCTGAGCTCCTGATGTAATAATGTCTGGATCT[CG]GAGCCATCAACCAAGGCAAAAAAAAAAAAAAAAAAAAGAAAGAAAGGAAGAAAGAAAGAA	GRCm10
cg45934030		-0.243526	-0.101458	2.47466e-05	0.0468629	8		F	2.70757	cg45934030_TC21	cg45934030	49754941	ACCRAACRTATTTCCAAACTAAAAACCTAAAACTTAATATTTTAAACTAC						cg	F	T	C	2	1	8	85026086	Mus musculus	mm10	CCrAACrTATTTCCAaaCTaAaAACCTAAaACTTAATaTTTTaAaCTaCr	TTTAATCGAGTCCCTGTCCTTGGGAAAGAATACAAGGGTCCTTAGTCCCTTCATGCAGTA[CG]CAGCTCAAAACATTAAGTCTTAGGTTCTCAGCCTGGAAATACGTTCGGCTTCATTTTAGT	TTTAATCGAGTCCCTGTCCTTGGGAAAGAATACAAGGGTCCTTAGTCCCTTCATGCAGTA[CG]CAGCTCAAAACATTAAGTCTTAGGTTCTCAGCCTGGAAATACGTTCGGCTTCATTTTAGT	GRCm10		chr8:85026824-85027385
cg35985195	Kcng2	-0.242884	-0.423102	4.91034e-05	0.049605	18	Kcng2	F	1.98837	cg35985195_TC21	cg35985195	76688876	RTCCTAAAACACCTCRAATTAAAACTAACATTATAAAAACTCAAAATCAC						cg	F	T	C	2	1	18	80331855	Mus musculus	mm10	TCCTaAaACACCTCraaTTAAAaCTAaCATTaTaaaaACTCAAAaTCACr	AGGCCATTGGGAGGGAACAATGTTCGTTGGTGGTAATTAAACATTACTTATGTGTACCAT[CG]TGACTTTGAGTCCCCACAATGCTAGCTTTAACCCGAGGTGTCTCAGGACGCTTGAAAATC	AGGCCATTGGGAGGGAACAATGTTCGTTGGTGGTAATTAAACATTACTTATGTGTACCAT[CG]TGACTTTGAGTCCCCACAATGCTAGCTTTAACCCGAGGTGTCTCAGGACGCTTGAAAATC	GRCm10
cg29132743		-0.242613	-0.125514	1.53916e-05	0.0468629	10		R	3.20569	cg29132743_BC21	cg29132743	75708232	TACAAAAAACTCTAAATTTATTCCCAACCACTCTATAAACTAACCATATC						cg	R	B	C	2	1	10	126367881	Mus musculus	mm10	aCAAaAAACTCTaaaTTTaTTCCCAaCCACTCTATaAACTAaCCATaTCr	TTTATATAGTGTGCAAGAAACTCTGGGTTTGTTCCCAGCCACTCTATGAACTAGCCATGT[CG]GTGCATGCAGGAGGTGAAGGAGGCAGCATCAGAAGTCCAAGCGCTCAGCTGCATACAAGT	TTTATATAGTGTGCAAGAAACTCTGGGTTTGTTCCCAGCCACTCTATGAACTAGCCATGT[CG]GTGCATGCAGGAGGTGAAGGAGGCAGCATCAGAAGTCCAAGCGCTCAGCTGCATACAAGT	GRCm10
cg30256276	Cyth1	-0.242468	-0.0838232	4.16811e-05	0.0478413	11	Cyth1	F	2.16039	cg30256276_TC11	cg30256276	89633205	ATAAATTACTAAAAAATAACTACCACACTATAACAATACTAACTCTTACA	42641462	ATAAATTACTAAAAAATAACTACCACGCTATAACAATACTAACTCTTACG	A	Red	R	cg	F	T	C	1	1	11	118205262	Mus musculus	mm10	aTaAaTTACTaaAAaATaaCTaCCACrCTaTaACAaTaCTaACTCTTACr	AGGGATACATAGGTCAGGGTTCACCTGCCAGGGTCTTTCAGTCTCTTGAGTGTGTGTATA[CG]TAAGAGTCAGCACTGTCACAGCGTGGCAGCCATCTTCCAGTAACTCACCAAAATAGAACA	AGGGATACATAGGTCAGGGTTCACCTGCCAGGGTCTTTCAGTCTCTTGAGTGTGTGTATA[CG]TAAGAGTCAGCACTGTCACAGCGTGGCAGCCATCTTCCAGTAACTCACCAAAATAGAACA	GRCm10
cg32207170	Nek10	-0.24144	-0.509443	2.83487e-05	0.0468629	14	Nek10	R	2.56497	cg32207170_BC11	cg32207170	55690125	ACAAAAAATACAACCCTAACTCTATAAAAAATTACATACACCTCTACTCA	46629118	ACAAAAAATACAACCCTAACTCTATAAAAAATTACATACACCTCTACTCG	G	Grn	G	cg	R	B	C	1	1	14	14833028	Mus musculus	mm10	ACAAaaaATaCAaCCCTaaCTCTaTaaaaaATTaCATaCACCTCTaCTCr	AGCAGATGGGCCACAAGGGATGCAGCCCTGGCTCTGTGGGGGATTGCATGCACCTCTGCT[CG]CCAAGAGTCAGGGGAACTAGAAAACACAGGACTCAGTGTAGCCAAAGAACTACATGGAAA	AGCAGATGGGCCACAAGGGATGCAGCCCTGGCTCTGTGGGGGATTGCATGCACCTCTGCT[CG]CCAAGAGTCAGGGGAACTAGAAAACACAGGACTCAGTGTAGCCAAAGAACTACATGGAAA	GRCm10
cg38863672		-0.240986	-0.0856123	3.89762e-05	0.0468852	2		F	2.23082	cg38863672_TC21	cg38863672	15642929	CCCTACACTAAAAAACTACTATAAAACAACTTACTTAACCTAACCATTAC						cg	F	T	C	2	1	2	119288139	Mus musculus	mm10	CCTACACTAAaaAaCTACTATaAaaCAaCTTACTTAACCTaaCCATTaCr	GAGGATTACTAAGGACTGGGCTACAGACCCCCAGAAAACAAAACAGAAAGAAATTGACAA[CG]CAATGGCCAGGTTAAGTAAGCTGCCTCATAGTAGCTCCTTAGTGTAGGGGGAGAGGCAAG	GAGGATTACTAAGGACTGGGCTACAGACCCCCAGAAAACAAAACAGAAAGAAATTGACAA[CG]CAATGGCCAGGTTAAGTAAGCTGCCTCATAGTAGCTCCTTAGTGTAGGGGGAGAGGCAAG	GRCm10		chr2:119288522-119288755
cg45799856		-0.240711	-0.0983164	3.98781e-05	0.0469494	8		F	2.20681	cg45799856_TC11	cg45799856	52685121	TAAATTAAAACAAATATTATATTCCACTCACCAATAATCCTAAAATCACA	77692545	TAAATTAAAACAAATATTATATTCCACTCACCAATAATCCTAAAATCGCG	A	Red	R	rp	F	T	C	1	1	8	69535428	Mus musculus	mm10	TaaATTaaAACAaATaTTaTaTTCCACTCACCAaTaATCCTAAaATCrCr	NNNNNNNNNNNNNNNNNNNNNNNNNNNNNNNNNNNNNNNNNNNNNNNNNNNNNNNNNNNN[NN]NNNNNNNNNNNNNNNNNNNNNNNNNNNNNNNNNNNNNNNNNNNNNNNNNNNNNNNNNNNN	ACCCAGTCACCTAGGGAGCAGAGTTGGCGGACACCACCATGGTTGCTAGAGGACTCTCCA[CG]CGATCTTAGGATCACTGGTGAGTGGAACACAACATCTGTTCCAATCCAATCATGCGGGAC	GRCm10
cg31763774	Srd5a1	-0.24043	-0.553694	4.60034e-05	0.0492156	13	Srd5a1	R	2.05682	cg31763774_BC21	cg31763774	4714916	AATTACRCCTACTAAATACRCTAATCTACCTAAAAAATTTCCTAACTTTC						cg	R	B	C	2	1	13	69611184	Mus musculus	mm10	aTTaCrCCTACTaaATaCrCTAaTCTACCTaaAaaaTTTCCTaaCTTTCr	GGAGTTGGATGAGTTGCGCCTACTGGATGCGCTAGTCTACCTGGAGGGTTTCCTGGCTTT[CG]TGGCCTTCGTGGGGCTCCAGATGGTGGGCTCTTCCTACGGCCGCTACTCCTCGCAGTGGT	GGAGTTGGATGAGTTGCGCCTACTGGATGCGCTAGTCTACCTGGAGGGTTTCCTGGCTTT[CG]TGGCCTTCGTGGGGCTCCAGATGGTGGGCTCTTCCTACGGCCGCTACTCCTCGCAGTGGT	GRCm10			chr13:69610925-69612270	chr13	69610925	69612270	1345	111	833	16.5	61.9	0.86
cg31446639		-0.240144	-0.088271	1.22446e-05	0.0468629	13		F	3.44547	cg31446639_TC21	cg31446639	19767206	ACCAAACTTCCCAACTACCAAAATAAACAAATATCCCAAATTTTCCTACC						cg	F	T	C	2	1	13	37482107	Mus musculus	mm10	CCAAaCTTCCCAACTACCAAAATAaaCAAaTaTCCCAaaTTTTCCTaCCr	GAGTCCAGTTCTGTGTAGAGAGGAACCAAGTACTTAATCAAGGAACCAAGGTTAGAGGTA[CG]GCAGGAAAACCTGGGACACTTGCCTATTTTGGTAGTTGGGAAGCTTGGCCCTGGATGGAA	GAGTCCAGTTCTGTGTAGAGAGGAACCAAGTACTTAATCAAGGAACCAAGGTTAGAGGTA[CG]GCAGGAAAACCTGGGACACTTGCCTATTTTGGTAGTTGGGAAGCTTGGCCCTGGATGGAA	GRCm10
cg44448425	Tshz3	-0.240122	-0.0844818	1.67591e-05	0.0468629	7	Tshz3	F	3.11643	cg44448425_TC21	cg44448425	77749844	CAAAAAATATCCTTAATATACTAATATATTTTCAAAACTTAATCCTCCCC						cg	F	T	C	2	1	7	36766055	Mus musculus	mm10	AaaaAATaTCCTTAATaTaCTAATaTaTTTTCAAAaCTTaaTCCTCCCCr	GACTGGGTTATAGTCTCAGGTCACAACTAGGTCACAGCTCGGGTTAAACAGGAGCAGTAG[CG]GGGAGGACCAAGCTTTGAAAACACATTAGCACATTAAGGACATTCCCTGTTCAGATCATC	GACTGGGTTATAGTCTCAGGTCACAACTAGGTCACAGCTCGGGTTAAACAGGAGCAGTAG[CG]GGGAGGACCAAGCTTTGAAAACACATTAGCACATTAAGGACATTCCCTGTTCAGATCATC	GRCm10	chr7:36769133-36769366
cg44996710	Usp47	-0.239218	-0.522156	1.76491e-05	0.0468629	7	Usp47	F	3.06216	cg44996710_TC11	cg44996710	99779938	ACTCTATAACTATCTAATTTAAATACACACACACTATTACAAAAACAACA	65798967	ACTCTATAACTATCTAATTTAAATACGCACGCACTATTACAAAAACAACG	T	Red	R	cg	F	T	C	1	1	7	112089571	Mus musculus	mm10	ACTCTaTAACTaTCTaATTTAAATACrCACrCACTaTTACAaaAaCAaCr	TTTCAATGCAATAGAAGTGATGGTGAAAGTTCATGTTGTTGATCTGAAAGCAGAGACTGT[CG]CTGCTCCTGTAACAGTGCGTGCGTATTTAAATCAGACAGTTACAGAGTTTAAACAGCTGA	TTTCAATGCAATAGAAGTGATGGTGAAAGTTCATGTTGTTGATCTGAAAGCAGAGACTGT[CG]CTGCTCCTGTAACAGTGCGTGCGTATTTAAATCAGACAGTTACAGAGTTTAAACAGCTGA	GRCm10
cg33401908		-0.238972	-0.136207	5e-05	0.049605	15		F	1.96938	cg33401908_TC21	cg33401908	88768165	AAACAATAATCTACTATATACTTTTTTCTTAAATCCTTTCCCAATAACAC						cg	F	T	C	2	1	15	61184038	Mus musculus	mm10	AaCAATaaTCTaCTaTaTaCTTTTTTCTTAAATCCTTTCCCAaTaaCACr	CTTCCTCCAAATGTATAAACACATTCCATTTCAGAGGGAAGACTTATTTTTCTTTGTCAA[CG]TGCCACTGGGAAAGGATTTAAGAAAAAAGCACACAGCAGACCATTGCTCACTCTTTCCTG	CTTCCTCCAAATGTATAAACACATTCCATTTCAGAGGGAAGACTTATTTTTCTTTGTCAA[CG]TGCCACTGGGAAAGGATTTAAGAAAAAAGCACACAGCAGACCATTGCTCACTCTTTCCTG	GRCm10
cg40002596		-0.238201	-0.102181	1.95685e-05	0.0468629	3		F	2.95388	cg40002596_TC21	cg40002596	59787503	AAAATCTAATTCTTCAAACAAAACTTAAAAATATATACCCTCCTACTTCC						cg	F	T	C	2	1	3	89164425	Mus musculus	mm10	AAaTCTaaTTCTTCAAACAAAACTTaAAAATATATACCCTCCTaCTTCCr	TGCCCCAAACATGAAATACTTTTGTGCAGAACAAAGAGGGAACCTTTCTTTGCTGGCGTT[CG]GAAGCAGGAGGGTATATATTTTCAAGTTTTGTTTGAAGAACCAGACTTCACAAAACCTCA	TGCCCCAAACATGAAATACTTTTGTGCAGAACAAAGAGGGAACCTTTCTTTGCTGGCGTT[CG]GAAGCAGGAGGGTATATATTTTCAAGTTTTGTTTGAAGAACCAGACTTCACAAAACCTCA	GRCm10		chr3:89164637-89165252
cg32725688	Vwa8	-0.23778	-0.34208	1.97469e-05	0.0468629	14	Vwa8	R	2.94436	cg32725688_BC21	cg32725688	79640400	CAACAATATTACTCTCCTTCCTACACAACATTATAAATATACCTCAATTC						cg	R	B	C	2	1	14	79047251	Mus musculus	mm10	AaCAATaTTACTCTCCTTCCTaCACAACATTATAaATATACCTCAaTTCr	TTTCAGATTTTCAGCAATGTTACTCTCCTTCCTGCACAACATTATAGATATACCTCAGTT[CG]TAGGAATTTCTCATAGAGTTGTACACTGAGCAATCCCAGGAACATATACCAAATCTGTTG	TTTCAGATTTTCAGCAATGTTACTCTCCTTCCTGCACAACATTATAGATATACCTCAGTT[CG]TAGGAATTTCTCATAGAGTTGTACACTGAGCAATCCCAGGAACATATACCAAATCTGTTG	GRCm10
cg34246058		-0.23766	-0.243533	4.99144e-05	0.049605	16		F	1.97117	cg34246058_TC21	cg34246058	57747932	AACCCATCRAATAAACTAACAACAATTCCAAATTCTATTACTAATATCAC						cg	F	T	C	2	1	16	54024107	Mus musculus	mm10	ACCCATCrAATaaaCTaaCAACAATTCCAaATTCTATTACTaATATCACr	GTCAGCTACTGGTTGAGATTCTCAGAGGACAGCCATCCAAGCTTCTGTCTACAAGCAAAA[CG]TGATATCAGTAATAGAATCTGGAATTGTTGCCAGCCCATTCGATGGGTCCCAAGTTGGGC	GTCAGCTACTGGTTGAGATTCTCAGAGGACAGCCATCCAAGCTTCTGTCTACAAGCAAAA[CG]TGATATCAGTAATAGAATCTGGAATTGTTGCCAGCCCATTCGATGGGTCCCAAGTTGGGC	GRCm10
cg28581195	Reep3	-0.236891	-0.0643628	4.38965e-05	0.0485209	10	Reep3	F	2.10603	cg28581195_TC21	cg28581195	37642411	CCRAATATAACAAAATATTAACATACACTTCCTTACTAACRAATCCTAAC						cg	F	T	C	2	1	10	67062030	Mus musculus	mm10	CrAaTATAACAaAaTATTAaCATACACTTCCTTaCTaaCrAaTCCTaaCr	ACTGCCCAAGGTACACATTTGTTATTGTCTGGAAATGTACTCTGCCAAAACAGAAACCTA[CG]CCAGGACTCGCCAGCAAGGAAGTGTATGCTAATACTCTGTTATACTCGGTGGAGGGTGGA	ACTGCCCAAGGTACACATTTGTTATTGTCTGGAAATGTACTCTGCCAAAACAGAAACCTA[CG]CCAGGACTCGCCAGCAAGGAAGTGTATGCTAATACTCTGTTATACTCGGTGGAGGGTGGA	GRCm10
cg39308040		-0.236363	-0.314331	2.1522e-05	0.0468629	2		R	2.85406	cg39308040_BC21	cg39308040	12777258	ATACAATAAAATAACRAAATTCCCTCACTATTTCCTCCTATTTACTCAAC						cg	R	B	C	2	1	2	168601847	Mus musculus	mm10	TaCAaTAAAATAACraaATTCCCTCACTaTTTCCTCCTaTTTACTCAaCr	ATAGGCTTTCAATGCAGTAAAATAACGGGATTCCCTCACTGTTTCCTCCTGTTTACTCAG[CG]CCATGGAAACCCCTGGATCCCGTCCATCTCCAAAACTAAGGGCTTTCCTGAAAACTTCAC	ATAGGCTTTCAATGCAGTAAAATAACGGGATTCCCTCACTGTTTCCTCCTGTTTACTCAG[CG]CCATGGAAACCCCTGGATCCCGTCCATCTCCAAAACTAAGGGCTTTCCTGAAAACTTCAC	GRCm10			chr2:168601193-168602100	chr2	168601193	168602100	907	80	603	17.6	66.5	0.8
cg35440426	Ttc39c	-0.235463	-0.0803822	2.16762e-05	0.0468629	18	Ttc39c	R	2.84657	cg35440426_BC21	cg35440426	99783970	CTAACCTTAACTAACATCAATATACTTCTCAACAACRACTTCAAAAAATC						cg	R	B	C	2	1	18	12644019	Mus musculus	mm10	TaaCCTTaaCTaaCATCAATATaCTTCTCAACAACraCTTCAaaaAaTCr	AGGACGCGGAGCTGGCCTTGGCTGGCATCAATATGCTTCTCAACAACGGCTTCAGGGAGT[CG]GATCAGCTTTTCAAACAATACAGGTGACTCCGGCTCCCCTGACTCTCTGCCCCGCCTGCG	AGGACGCGGAGCTGGCCTTGGCTGGCATCAATATGCTTCTCAACAACGGCTTCAGGGAGT[CG]GATCAGCTTTTCAAACAATACAGGTGACTCCGGCTCCCCTGACTCTCTGCCCCGCCTGCG	GRCm10			chr18:12643567-12644403	chr18	12643567	12644403	836	71	533	17	63.8	0.84
cg38910238	Slc24a5	-0.234472	-0.0886272	2.49119e-05	0.0468629	2	Slc24a5	F	2.70059	cg38910238_TC21	cg38910238	75611338	AATTATAAAACACAATAAAAACAACAACACCAAACTATAACAACAATACC						cg	F	T	C	2	1	2	125084352	Mus musculus	mm10	ATTATaAaACACAaTAaAAaCAaCAaCACCAAACTATaaCAaCAATaCCr	TGTTCTTTCTTTCTTAGTGAAAATCCAAGCTCCAGCGTTGTCTCTGCTCCCTCTCTGGCT[CG]GCATTGCTGCCATAGTTTGGTGCTGCTGCTTCTACTGTGTCTCATAATTCATCCCCCTGC	TGTTCTTTCTTTCTTAGTGAAAATCCAAGCTCCAGCGTTGTCTCTGCTCCCTCTCTGGCT[CG]GCATTGCTGCCATAGTTTGGTGCTGCTGCTTCTACTGTGTCTCATAATTCATCCCCCTGC	GRCm10
cg36117173		-0.234279	-0.384396	5.45348e-05	0.0497961	19		F	1.87825	cg36117173_TC11	cg36117173	71643388	TTTACAATACTCCAAAAAATCACACTCAATCCCTTATTTACTCTAAAACA	91739389	TTTACGATACTCCGAAAAATCGCGCTCGATCCCTTATTTACTCTAAAACG	T	Red	R	cg	F	T	C	1	1	19	7056799	Mus musculus	mm10	TTTACraTaCTCCraAaAaTCrCrCTCraTCCCTTATTTACTCTaaaACr	CCAGCGGCGCGCCGCCCGCGGTCTCTAAGCAGGTCGCCACGGGCTGGCACGCGCCACTCT[CG]TCCCAGAGTAAATAAGGGACCGAGCGCGACTCTCCGGAGCACCGTAAATAGAGTCCGAGT	CCAGCGGCGCGCCGCCCGCGGTCTCTAAGCAGGTCGCCACGGGCTGGCACGCGCCACTCT[CG]TCCCAGAGTAAATAAGGGACCGAGCGCGACTCTCCGGAGCACCGTAAATAGAGTCCGAGT	GRCm10			chr19:7056514-7057249	chr19	7056514	7057249	735	69	467	18.8	63.5	0.94
cg33808985	Cela1	-0.232881	-0.0998812	3.1321e-05	0.0468629	15	Cela1	F	2.46033	cg33808985_TC21	cg33808985	75735343	AACRATAAAAATATTCCCTAACCRCRAACAAATTTACAAACTAAACAACC						cg	F	T	C	2	1	15	100679255	Mus musculus	mm10	ACrATaaaaaTaTTCCCTaACCrCraaCAaaTTTaCAAACTaaaCAaCCr	AAGTTGATTTCCTAGTTCATGAGTAACCAGAAGCAATAAAATAGAACACCTGCCAACTTG[CG]GCTGCCCAGTTTGCAAACCTGCCCGCGGTCAGGGAACACCCCCATCGTCCCCCACCCCCA	AAGTTGATTTCCTAGTTCATGAGTAACCAGAAGCAATAAAATAGAACACCTGCCAACTTG[CG]GCTGCCCAGTTTGCAAACCTGCCCGCGGTCAGGGAACACCCCCATCGTCCCCCACCCCCA	GRCm10
cg32746467		-0.231833	-0.0518819	4.6172e-05	0.0492156	14		F	2.05298	cg32746467_TC11	cg32746467	16704123	ACTTTCCCAATTTTTCTACCTTAATTTCCTAAATAATCAAATTAAAAACA	55611439	ACTTTCCCAATTTTTCTACCTTAATTTCCTAAATAATCAAATTAAAAACG	A	Red	R	cg	F	T	C	1	1	14	82307254	Mus musculus	mm10	aCTTTCCCAATTTTTCTaCCTTAATTTCCTaAATaaTCAaATTAaAaaCr	TTCTTAAGAGCAGCTAGTTTTAGAACACTATATACAGAGTCAGGTACGATAAAAATCCAA[CG]CCTCTAATCTGACCATTCAGGAAATTAAGGCAGAAAAATTGGGAAAGCCTGGAGGTCAGT	TTCTTAAGAGCAGCTAGTTTTAGAACACTATATACAGAGTCAGGTACGATAAAAATCCAA[CG]CCTCTAATCTGACCATTCAGGAAATTAAGGCAGAAAAATTGGGAAAGCCTGGAGGTCAGT	GRCm10
cg30885668	Dpf3	-0.23177	-0.0711412	5.09308e-05	0.049605	12	Dpf3	R	1.95001	cg30885668_BC21	cg30885668	58809549	ACATAACAAATAAATCTCTCCRACTTAAATTTACCAAACAACATCAACTC						cg	R	B	C	2	1	12	83485942	Mus musculus	mm10	CATAaCAAATAaATCTCTCCrACTTaAaTTTACCAAaCAaCATCAaCTCr	GAACCCTGTACACATAGCAAATAGATCTCTCCGACTTGAGTTTACCAAGCAGCATCAGCT[CG]GCTACGTGATTTCGGCTGGAAATGAGGAAATTGCAAATCAGCTGTGTGTGGGTTCTGGAG	GAACCCTGTACACATAGCAAATAGATCTCTCCGACTTGAGTTTACCAAGCAGCATCAGCT[CG]GCTACGTGATTTCGGCTGGAAATGAGGAAATTGCAAATCAGCTGTGTGTGGGTTCTGGAG	GRCm10			chr12:83485824-83487847	chr12	83485824	83487847	2023	160	1196	15.8	59.1	0.91
cg34965270	Ttbk1	-0.23023	-0.0924769	3.25052e-05	0.0468629	17	Ttbk1	R	2.42138	cg34965270_BC21	cg34965270	92763290	CAAATTTCTAACTATTAAAAACCCTTATTACTCACTCCAACCCTAAACCC						cg	R	B	C	2	1	17	46455696	Mus musculus	mm10	AaaTTTCTAACTaTTAAaaACCCTTaTTaCTCACTCCAaCCCTaAACCCr	AGACCCTGTCGCAGGTTTCTAACTGTTAAGGACCCTTGTTGCTCACTCCAGCCCTGAACC[CG]CCCCAGGGCCCGTCCACCCAATCAATACCCAACCCCTGCAGCCATCACTAACACGAATGT	AGACCCTGTCGCAGGTTTCTAACTGTTAAGGACCCTTGTTGCTCACTCCAGCCCTGAACC[CG]CCCCAGGGCCCGTCCACCCAATCAATACCCAACCCCTGCAGCCATCACTAACACGAATGT	GRCm10			chr17:46455409-46455852	chr17	46455409	46455852	443	32	252	14.4	56.9	0.98
cg43921439	Wnk1	-0.228176	-0.401624	2.31688e-05	0.0468629	6	Wnk1	R	2.7767	cg43921439_BC21	cg43921439	52771928	CCTTTAAAACAATCTACAAAAATCTAAACACCRAAACCACTATAAAAATC						cg	R	B	C	2	1	6	120036891	Mus musculus	mm10	CTTTAAaACAaTCTACAAAaaTCTaaACACCrAAACCACTaTaaAAaTCr	CGGCAGAGGCTCCTTTAAGACAGTCTACAAAGGTCTGGACACCGAAACCACTGTGGAAGT[CG]CCTGGTGTGAATTGCAGGTAATGCCCCACCCCCTTTTTTCTTATTCGGTCGTTTGGATCC	CGGCAGAGGCTCCTTTAAGACAGTCTACAAAGGTCTGGACACCGAAACCACTGTGGAAGT[CG]CCTGGTGTGAATTGCAGGTAATGCCCCACCCCCTTTTTTCTTATTCGGTCGTTTGGATCC	GRCm10		chr6:120037053-120038858
cg45180549	Cpxm2	-0.223342	-0.058223	4.70952e-05	0.0492892	7	Cpxm2	F	2.0322	cg45180549_TC21	cg45180549	73766110	TATTCTCTTTAAAAATCATATCRAATTCCCATACTCTAATCTTACCTAAC						cg	F	T	C	2	1	7	132070821	Mus musculus	mm10	aTTCTCTTTAAAAaTCATATCrAATTCCCATACTCTaaTCTTACCTaaCr	CGTAATGAGATGACCACCACGGATGACCTGGATTTTAAGCACCACAACTATAAGGAAATG[CG]CCAGGTAAGACCAGAGTATGGGAATTCGATATGACTTTTAAAGAGAACATCAGGGCATGA	CGTAATGAGATGACCACCACGGATGACCTGGATTTTAAGCACCACAACTATAAGGAAATG[CG]CCAGGTAAGACCAGAGTATGGGAATTCGATATGACTTTTAAAGAGAACATCAGGGCATGA	GRCm10
cg40421521	Gbp3	-0.222269	-0.0411982	3.81077e-05	0.0468629	3	Gbp3	F	2.25447	cg40421521_TC21	cg40421521	5748480	AATTTCCCAACTTCATCAAAAAACTTACCTCAACTTTCCTTTTAATCTCC						cg	F	T	C	2	1	3	142562644	Mus musculus	mm10	aTTTCCCAACTTCATCAAAAaACTTaCCTCAaCTTTCCTTTTaATCTCCr	GCAAAGGTACAGAAGGGAGAATGGATGCTTTTGGTTCAGCTGCTGATCAGGCCAGAATAG[CG]GAGATCAAAAGGAAAGCTGAGGCAAGTCTTTTGATGAAGTTGGGAAACTATTAATACTCA	GCAAAGGTACAGAAGGGAGAATGGATGCTTTTGGTTCAGCTGCTGATCAGGCCAGAATAG[CG]GAGATCAAAAGGAAAGCTGAGGCAAGTCTTTTGATGAAGTTGGGAAACTATTAATACTCA	GRCm10
cg28129730		-0.222025	-0.0361705	3.39833e-05	0.0468629	10		F	2.37471	cg28129730_BC21	cg28129730	13754266	ATCRCAACTATAAATAAAAATCCAAAAATCTAACAATTACTCAATCTCAC						rp	F	B	C	2	1	10	29958891	Mus musculus	mm10	TCrCAaCTaTaAATaaAAaTCCAAaaATCTAaCAaTTACTCAaTCTCACr	NNNNNNNNNNNNNNNNNNNNNNNNNNNNNNNNNNNNNNNNNNNNNNNNNNNNNNNNNNNN[NN]NNNNNNNNNNNNNNNNNNNNNNNNNNNNNNNNNNNNNNNNNNNNNNNNNNNNNNNNNNNN	ACAATGGTTCAGTCGCAGCTGTGAATGGAAGTCCAAGGATCTAGCAGTTACTCAGTCTCA[CG]CAGCAAGCAGGCGAAGGAGCAAGAGCAAGAGCTAGACTCCCTTCTTCCAATGTCCTTATA	GRCm10
cg42419097	Art3	0.226648	0.0780213	3.31433e-05	0.0468629	5	Art3	F	2.40098	cg42419097_TC21	cg42419097	72668546	CCCAAACAACCAAATATCTAATATATCCACAAAACATAATCAACCTAATC						cg	F	T	C	2	1	5	92404139	Mus musculus	mm10	CCAaaCAaCCAaATaTCTaaTaTATCCACAaAaCATAATCAACCTAaTCr	TCTGTATCTTTTCACAGAGTAATCCTAATTAGCTCAAAATAAGTATAATTACTGTGTTCT[CG]ACTAGGTTGATTATGCTCTGTGGATACACCAGACATCTGGCTGCCTGGGAGTGGCACATA	TCTGTATCTTTTCACAGAGTAATCCTAATTAGCTCAAAATAAGTATAATTACTGTGTTCT[CG]ACTAGGTTGATTATGCTCTGTGGATACACCAGACATCTGGCTGCCTGGGAGTGGCACATA	GRCm10
cg44700503	Gm42397	0.227295	0.389237	3.09209e-05	0.0468629	7	Gm42397	F	2.47382	cg44700503_TC21	cg44700503	15623430	AAAAATCATTAAAAACRAAATCTTACTATAAAATACACCTCTCTTCCTCC						cg	F	T	C	2	1	7	70871185	Mus musculus	mm10	aAaATCATTAAaaACrAAaTCTTaCTaTAAAaTACACCTCTCTTCCTCCr	GGGTGTTTGTCAAAGGAGAGCAGGCTGCCCCTGATTCAGCGCCCTGGTTGTCACTGTCAT[CG]GAGGAAGAGAGGTGTACTTTACAGCAAGACTTCGTCCTTAATGATCTCCTGAATTGAGTC	GGGTGTTTGTCAAAGGAGAGCAGGCTGCCCCTGATTCAGCGCCCTGGTTGTCACTGTCAT[CG]GAGGAAGAGAGGTGTACTTTACAGCAAGACTTCGTCCTTAATGATCTCCTGAATTGAGTC	GRCm10
cg29354227	Efemp1	0.227352	0.0854157	2.97387e-05	0.0468629	11	Efemp1	F	2.51473	cg29354227_TC11	cg29354227	37615435	TATTTAATTAATTTTTTATATATCTAATCTTCTATATACCATAACTCACA	9799434	TATTTAATTAATTTTTTATATATCTAATCTTCTATATACCATAACTCACG	A	Red	R	cg	F	T	C	1	1	11	28857879	Mus musculus	mm10	TATTTAATTAaTTTTTTATaTATCTaaTCTTCTATaTACCATaACTCACr	CCAGGTCCCACATGGTAAAAGAGAAAACTGAGTCCCAACGGTTGTCCTCTGACCTCCATA[CG]TGAGTCATGGTACATAGAAGACCAGATACATAAAAAACTAATTAAATAAATCCCTAATCT	CCAGGTCCCACATGGTAAAAGAGAAAACTGAGTCCCAACGGTTGTCCTCTGACCTCCATA[CG]TGAGTCATGGTACATAGAAGACCAGATACATAAAAAACTAATTAAATAAATCCCTAATCT	GRCm10
cg28428176	Prep	0.228264	0.0442039	3.85267e-06	0.0468629	10	Prep	R	4.65527	cg28428176_BC21	cg28428176	61616922	TATTAAAATTCCACAAATTTACTATCRACCATACATAAACCACTAATTAC						cg	R	B	C	2	1	10	45155631	Mus musculus	mm10	aTTaAAaTTCCACAAATTTACTATCraCCATaCATaaACCACTaATTACr	AGTGATGGACATGTTGAAGTTCCACAAATTTACTATCGGCCATGCATGGACCACTGATTA[CG]GGTGCTCCGACACTAAACAACACTTTGAATGGCTTCTCAAGTATGTTTCCCTCAATGTTT	AGTGATGGACATGTTGAAGTTCCACAAATTTACTATCGGCCATGCATGGACCACTGATTA[CG]GGTGCTCCGACACTAAACAACACTTTGAATGGCTTCTCAAGTATGTTTCCCTCAATGTTT	GRCm10	chr10:45158226-45158512
cg29208148		0.229582	0.0481351	4.5659e-05	0.0492156	11		F	2.06471	cg29208148_TC21	cg29208148	78652907	AAAACTTCTCTATTTATACTTCCATTTACTTATACATCACTTACTTAACC						cg	F	T	C	2	1	11	5880460	Mus musculus	mm10	AaACTTCTCTaTTTATaCTTCCATTTaCTTaTACATCACTTACTTaACCr	CTCTGAAGCAACTGTATGACTAGTGAGTTAAGTGGTGTTGAGCTAAGTGAGCAATGCCCA[CG]GTCAAGTAAGTGATGTACAAGCAAATGGAAGCATAAACAGAGAAGTCTTTGACGGTTTTT	CTCTGAAGCAACTGTATGACTAGTGAGTTAAGTGGTGTTGAGCTAAGTGAGCAATGCCCA[CG]GTCAAGTAAGTGATGTACAAGCAAATGGAAGCATAAACAGAGAAGTCTTTGACGGTTTTT	GRCm10													chr11:5878003-5878493
cg44996693	Usp47	0.231435	0.0975258	5.43321e-06	0.0468629	7	Usp47	R	4.29611	cg44996693_BC11	cg44996693	9765839	ACTCAAAATATAAAAATACCTACCTCACACTACTACAAAAACATTAACCA	82710523	ACTCAAAATATAAAAATACCTACCTCACACTACTACAAAAACATTAACCG	G	Grn	G	cg	R	B	C	1	1	7	112086278	Mus musculus	mm10	ACTCAaaATATaaaAATaCCTaCCTCACACTaCTaCAaAAACATTaACCr	CAGTCCTCCTGTACTCAGGATATGGGAATGCCTGCCTCACACTGCTGCAGAAACATTGAC[CG]CCCACCATGCTACACATCACTAGGTTTCAGTATCAAATCACACTTCTCCTTGTGATGAAG	CAGTCCTCCTGTACTCAGGATATGGGAATGCCTGCCTCACACTGCTGCAGAAACATTGAC[CG]CCCACCATGCTACACATCACTAGGTTTCAGTATCAAATCACACTTCTCCTTGTGATGAAG	GRCm10
cg38970395	Pank2	0.231936	0.108841	1.58181e-05	0.0468629	2	Pank2	R	3.17703	cg38970395_BC21	cg38970395	76765169	ACAAAACTTAAAAACRTATCRAACCCAAAATCRAATTTTAAACCTACTAC						cg	R	B	C	2	1	2	131263043	Mus musculus	mm10	CAAAaCTTAaAAaCrTATCrAaCCCAaAaTCrAaTTTTaaaCCTaCTaCr	AAGAAAACCGAGCAAAGCTTAGAAGCGTATCGAGCCCAGAGTCGAGTTTTGGGCCTGCTG[CG]CCTCAGGGGCATTTTCTAGCAACCTCCAAATTAATCACCATAGAAAAGGCTTCAGTTGTG	AAGAAAACCGAGCAAAGCTTAGAAGCGTATCGAGCCCAGAGTCGAGTTTTGGGCCTGCTG[CG]CCTCAGGGGCATTTTCTAGCAACCTCCAAATTAATCACCATAGAAAAGGCTTCAGTTGTG	GRCm10													chr2:131262245-131262878
cg30135717	Cep112	0.232963	0.0969912	8.33192e-06	0.0468629	11	Cep112	F	3.84876	cg30135717_TC11	cg30135717	60798850	CTCAAAATCAAAATCACTCTTACATAACAAACACTTTACTATACCAACCA	76643383	CTCAAAATCAAAATCACTCTTACATAACAAACACTTTACTATACCAACCG	G	Grn	G	cg	F	T	C	1	1	11	108498014	Mus musculus	mm10	CTCAaaATCAAAaTCACTCTTaCATAaCAAaCACTTTACTaTaCCAaCCr	GTTGAAATATGACATTTTAAAAGAAAGAATATTCATATAAATGGCAAATGACTGTCTAGG[CG]GCTGGCACAGTAAAGTGCTTGCTATGCAAGAGTGACTTTGATCCTGAGCCCATGCTCTAA	GTTGAAATATGACATTTTAAAAGAAAGAATATTCATATAAATGGCAAATGACTGTCTAGG[CG]GCTGGCACAGTAAAGTGCTTGCTATGCAAGAGTGACTTTGATCCTGAGCCCATGCTCTAA	GRCm10
cg28740309	Nfic	0.233823	0.0579307	2.52316e-05	0.0468629	10	Nfic	R	2.68721	cg28740309_BC11	cg28740309	86670880	TCCAATTACAACTACTACTCATAAATAAATTAAACAACATATAATAATCA	80657986	TCCAATTACGACTACTACTCGTAAATAAATTAAACGACGTATAATAATCG	G	Grn	G	cg	R	B	C	1	1	10	81407621	Mus musculus	mm10	TCCAaTTaCraCTaCTACTCrTaaaTaAaTTaaaCrACrTaTAaTAaTCr	CTATGTCTTCCGTCCAGTTGCGGCTGCTACTCGTGGGTGAGTTGGGCGACGTGTAGTAGT[CG]CCGCCGGGGCTCGTGTCCACGTCCTCTTCCATCGAGCCCGACTTGTGCCGCTTGCTCCTG	CTATGTCTTCCGTCCAGTTGCGGCTGCTACTCGTGGGTGAGTTGGGCGACGTGTAGTAGT[CG]CCGCCGGGGCTCGTGTCCACGTCCTCTTCCATCGAGCCCGACTTGTGCCGCTTGCTCCTG	GRCm10
cg31950215	Lncenc1	0.234842	0.0605107	1.89317e-05	0.0468629	13	Lncenc1	R	2.98858	cg31950215_BC21	cg31950215	67652361	TACTACTTATCCTAAATTCCCTAACTTCATACAAAAAATATATAACCTCC						cg	R	B	C	2	1	13	97444002	Mus musculus	mm10	ACTACTTaTCCTaaaTTCCCTaACTTCATACAaaAAATATaTaACCTCCr	ACACTGAATGATACTACTTGTCCTGGGTTCCCTGACTTCATACAGGAAATATGTGACCTC[CG]GGTCCTCAGGCTCTCTGAAAGGGAGCTTTGATAAAGACAAAGCGAGCAGGGGGATTCCTC	ACACTGAATGATACTACTTGTCCTGGGTTCCCTGACTTCATACAGGAAATATGTGACCTC[CG]GGTCCTCAGGCTCTCTGAAAGGGAGCTTTGATAAAGACAAAGCGAGCAGGGGGATTCCTC	GRCm10
cg31283150	Gng4	0.235988	0.208878	3.59624e-05	0.0468629	13	Gng4	F	2.31529	cg31283150_TC21	cg31283150	39719195	TACACATAACAAATACCATTACATAATACTACAAACCCTCAATACTCCCC						cg	F	T	C	2	1	13	13805665	Mus musculus	mm10	aCACATAaCAAATaCCATTaCATAaTaCTaCAaACCCTCAaTaCTCCCCr	GAGTGAGGCAGGGGCCAAGGTTCTTAGCACTAAGTGCCCACTATCCTTGGGGAGAGAGTG[CG]GGGAGCACTGAGGGTCTGCAGCACTATGCAATGGCATTTGCTATGTGCATTTGTTTTTTA	GAGTGAGGCAGGGGCCAAGGTTCTTAGCACTAAGTGCCCACTATCCTTGGGGAGAGAGTG[CG]GGGAGCACTGAGGGTCTGCAGCACTATGCAATGGCATTTGCTATGTGCATTTGTTTTTTA	GRCm10
cg30771124		0.236559	0.06374	3.03172e-05	0.0468629	12		F	2.49451	cg30771124_TC21	cg30771124	46713228	ACTCAACAAAATTTACTAACCACTAAATAATTAAAACCTTAATCAACACC						cg	F	T	C	2	1	12	71355249	Mus musculus	mm10	CTCAaCAaaaTTTACTaaCCACTaAaTAATTAAAACCTTaaTCAaCACCr	CAAACATGATTTGTTTAATAAATAGGACTTCGCAGAGCTTCAGGTGGCCTTGGCAGGCTA[CG]GTGCTGACCAAGGTTTTAATTACTCAGTGGCCAGTAAACCCTGCTGAGTCTTACATGCTG	CAAACATGATTTGTTTAATAAATAGGACTTCGCAGAGCTTCAGGTGGCCTTGGCAGGCTA[CG]GTGCTGACCAAGGTTTTAATTACTCAGTGGCCAGTAAACCCTGCTGAGTCTTACATGCTG	GRCm10
cg35543896		0.236638	0.101188	3.09506e-06	0.0468629	18		F	4.88377	cg35543896_TC11	cg35543896	47727340	TAAAACCAACCATCAAACTAAATTCCATAACCTTAATAAATAAACTAACA	25616885	TAAAACCAACCATCAAACTAAATTCCGTAACCTTAATAAATAAACTAACG	T	Red	R	cg	F	T	C	1	1	18	29496507	Mus musculus	mm10	TaaAaCCAACCATCAaACTaAaTTCCrTaACCTTaaTaaaTaAaCTaaCr	CTGCAACGGCTTCCCACACTCTTATGGGTTTGCAATTCCTTTAAGCTCCTCCAATCCTTC[CG]CCAGCTCACCCACCAAGGTCACGGAACTCAGTCTGATGGTTGGCTCCAAGTATCTACATC	CTGCAACGGCTTCCCACACTCTTATGGGTTTGCAATTCCTTTAAGCTCCTCCAATCCTTC[CG]CCAGCTCACCCACCAAGGTCACGGAACTCAGTCTGATGGTTGGCTCCAAGTATCTACATC	GRCm10
cg43360354	Olfr448	0.237894	0.154338	5.2983e-05	0.049605	6	Olfr448	F	1.90855	cg43360354_TC21	cg43360354	93802154	ATAAAAATATAAAATCTACAATCAAACCAAATAAACCCCAAAATAACTCC						cg	F	T	C	2	1	6	42896575	Mus musculus	mm10	TaaaaaTaTaaAaTCTaCAaTCAAaCCAaATaAaCCCCAaAATaACTCCr	GATGCAGATGCTCCTCTGTGGCCTCTTCTCCCTGCTCTATACTTTCACTCTGCTGGGGAA[CG]GAGTCATTCTGGGGCTCATCTGGCTTGACTGCAGACTCCACACCCCCATGTACTTCTTTC	GATGCAGATGCTCCTCTGTGGCCTCTTCTCCCTGCTCTATACTTTCACTCTGCTGGGGAA[CG]GAGTCATTCTGGGGCTCATCTGGCTTGACTGCAGACTCCACACCCCCATGTACTTCTTTC	GRCm10
cg47037492		0.238791	0.237082	8.07214e-06	0.0468629	9		R	3.88193	cg47037492_BC21	cg47037492	52705162	ACTATATACAAATCTAAATATCCTTAAAATAAACCTCTAATACTTACAAC						cg	R	B	C	2	1	9	84858469	Mus musculus	mm10	CTATATaCAaATCTAAaTaTCCTTAaAATaAACCTCTAaTaCTTACAACr	AACTCCTTAAAACTATATGCAGATCTAAGTGTCCTTAGAATGAACCTCTAGTGCTTACAA[CG]CAAACTCAATCATGATGTTGATTCCTAGAATCCATATTCATATCATATTTCCATATCTAA	AACTCCTTAAAACTATATGCAGATCTAAGTGTCCTTAGAATGAACCTCTAGTGCTTACAA[CG]CAAACTCAATCATGATGTTGATTCCTAGAATCCATATTCATATCATATTTCCATATCTAA	GRCm10
cg35175167		0.239745	0.161437	2.08793e-05	0.0468629	17		F	2.88586	cg35175167_TC21	cg35175167	51755190	AATTTAACCCRAATAAACTAAAAACCRCCCTAATTTAAAAATCCCCTAAC						cg	F	T	C	2	1	17	70990902	Mus musculus	mm10	ATTTaACCCraaTaaaCTaaaAaCCrCCCTaaTTTaaaaaTCCCCTaaCr	AGTTTAACCAGGCCAACTGCCCTCTGCTAAATCAGGCAACTTCGGGCTGCCCGCTGCAGG[CG]CCAGGGGACCCCCAAACCAGGGCGGCTCCCAGCCCACCCGGGTCAAATTCCAGCGCTGGC	AGTTTAACCAGGCCAACTGCCCTCTGCTAAATCAGGCAACTTCGGGCTGCCCGCTGCAGG[CG]CCAGGGGACCCCCAAACCAGGGCGGCTCCCAGCCCACCCGGGTCAAATTCCAGCGCTGGC	GRCm10			chr17:70990160-70990921	chr17	70990160	70990921	761	81	541	21.3	71.1	0.84
cg45093933	Arhgap17	0.240359	0.135618	3.33009e-05	0.0468629	7	Arhgap17	F	2.39599	cg45093933_TC21	cg45093933	35723112	CTCTCAATCTCCATATCCTTAAAAAATCCTTAATATCTTAAATAAACACC						cg	F	T	C	2	1	7	123368182	Mus musculus	mm10	TCTCAaTCTCCATaTCCTTAaAAaATCCTTaATaTCTTaaATaaaCACCr	AACACGAGCAGGTAAAGAGGACGTTTGAAGATAGAAAGCAGGTAGCGCATGGCCTCAAGA[CG]GTGCCCATCCAAGACATCAAGGATCTTCTAAGGACATGGAGACTGAGAGAAGTGAAGAGC	AACACGAGCAGGTAAAGAGGACGTTTGAAGATAGAAAGCAGGTAGCGCATGGCCTCAAGA[CG]GTGCCCATCCAAGACATCAAGGATCTTCTAAGGACATGGAGACTGAGAGAAGTGAAGAGC	GRCm10	chr7:123370396-123370626	chr7:123369426-123369630
cg28251435	AC153556.4	0.240737	0.0743738	8.93623e-06	0.0468629	10	AC153556.4	F	3.77545	cg28251435_TC21	cg28251435	79713210	AAAAACAATAAACCTTCTCTCCTAAATCTCTAATAACTCTCTAATACCAC						cg	F	T	C	2	1	10	21243093	Mus musculus	mm10	AaAaCAaTaAaCCTTCTCTCCTaaATCTCTAaTAACTCTCTAaTaCCACr	ACTTACCCATGTTAAGTAATTAGCCATGTCTGTCTGACTGTCTGTTCTTTGATGAGCACA[CG]TGGCACTAGAGAGTTACTAGAGATCCAGGAGAGAAGGCTCACTGCTCTCACAGAGGACTC	ACTTACCCATGTTAAGTAATTAGCCATGTCTGTCTGACTGTCTGTTCTTTGATGAGCACA[CG]TGGCACTAGAGAGTTACTAGAGATCCAGGAGAGAAGGCTCACTGCTCTCACAGAGGACTC	GRCm10
cg44766381	Wdr93	0.241131	0.068022	7.96365e-06	0.0468629	7	Wdr93	R	3.89609	cg44766381_BC21	cg44766381	5668427	CCTAAATTTCACCATCTCTTACCATTTTTACTTTCTATCTCTATAAATAC						cg	R	B	C	2	1	7	79781089	Mus musculus	mm10	CTaaATTTCACCATCTCTTACCATTTTTACTTTCTaTCTCTATAAATACr	ATAAACATTTCCCTGGATTTCACCATCTCTTACCATTTTTACTTTCTGTCTCTATAAATA[CG]CTCCTGAGTCATTTGGAAGTACAGTGTAGAAATCGTGACACTTTCCCCTACATTTATCTG	ATAAACATTTCCCTGGATTTCACCATCTCTTACCATTTTTACTTTCTGTCTCTATAAATA[CG]CTCCTGAGTCATTTGGAAGTACAGTGTAGAAATCGTGACACTTTCCCCTACATTTATCTG	GRCm10
cg32301428		0.241901	0.0706697	3.89017e-05	0.0468852	14		R	2.23283	cg32301428_BC11	cg32301428	9734955	AATCTCTCTACAATCACAAAAACAAACTCTACATTTCTATTAATAAAACA	86775855	GATCTCTCTACAATCGCGAAAACGAACTCTACATTTCTATTAATAAAACG	T	Red	R	cg	R	B	C	1	1	14	27428789	Mus musculus	mm10	raTCTCTCTaCAaTCrCraAaaCraaCTCTaCATTTCTATTaaTAaAaCr	CCCTCCTGGAACGGTCTCTCTGCAGTCGCGGAGGCGGGCTCTGCATTTCTATTGGTAGAG[CG]GGTCCGCCGAGGCCCCGCCCCCTCCCGGGCCCGACGCGAGCACGTTGGGTAGCCAGGGCC	CCCTCCTGGAACGGTCTCTCTGCAGTCGCGGAGGCGGGCTCTGCATTTCTATTGGTAGAG[CG]GGTCCGCCGAGGCCCCGCCCCCTCCCGGGCCCGACGCGAGCACGTTGGGTAGCCAGGGCC	GRCm10			chr14:27428557-27429673	chr14	27428557	27429673	1116	114	737	20.4	66	0.94
cg42234713	Apbb2	0.242589	0.486801	1.76914e-05	0.0468629	5	Apbb2	F	3.05965	cg42234713_TC21	cg42234713	53619485	ACATACTTAACATTCAATATAATAACTAAAACTCTAACTAAACCTAACCC						cg	F	T	C	2	1	5	66386035	Mus musculus	mm10	CATACTTAaCATTCAaTaTaATaaCTAAaACTCTaaCTaaACCTaaCCCr	TTATGTAATACAGAGGACGAGATCCCAAAGCCACACAGTAAATAAGAAGCAAATCTTGAG[CG]GGCCAGGTCCAGCCAGAGTCTTAGCCATCACACTGAATGCTAAGTATGTTTGCTCCCTTG	TTATGTAATACAGAGGACGAGATCCCAAAGCCACACAGTAAATAAGAAGCAAATCTTGAG[CG]GGCCAGGTCCAGCCAGAGTCTTAGCCATCACACTGAATGCTAAGTATGTTTGCTCCCTTG	GRCm10
cg29527134	Sar1b	0.242599	0.23848	4.721e-05	0.0492892	11	Sar1b	F	2.02965	cg29527134_TC21	cg29527134	60614257	ACRCAATAAACAAAACTCAAATTACAAATCACTACTTAAAACTCTAACTC						cg	F	T	C	2	1	11	51767871	Mus musculus	mm10	CrCAaTaAACAaAACTCAaaTTACAAATCACTaCTTAAAACTCTaACTCr	CTCTCAAGCAGATTTGCCTGCGTGGACATTTCACGTGGAGAGTTATCCATACAAGTTCAA[CG]AGTCAGAGTTTTAAGCAGTGATTTGTAACCTGAGTTCTGTTCACTGCGCTGATTTTCATG	CTCTCAAGCAGATTTGCCTGCGTGGACATTTCACGTGGAGAGTTATCCATACAAGTTCAA[CG]AGTCAGAGTTTTAAGCAGTGATTTGTAACCTGAGTTCTGTTCACTGCGCTGATTTTCATG	GRCm10
cg41614508	Arhgef10l	0.24267	0.230071	2.40117e-05	0.0468629	4	Arhgef10l	F	2.73921	cg41614508_TC21	cg41614508	7767847	AACCCCAAAATAATTCCTTAAAAAACACAAATAATATCTATCTTTAATTC						cg	F	T	C	2	1	4	140618072	Mus musculus	mm10	aCCCCAaAATaaTTCCTTAAaaAaCACAAATAATaTCTaTCTTTaaTTCr	CGAGGTCCAGAATATGCCTGAAACTTGCCTAAGATCACACAGCTAGGAAGAGGCAGGATT[CG]AACCAAAGACAGACATTATTTGTGCTCCTTAAGGAACCATTCTGGGGCTGGAGCGATGGC	CGAGGTCCAGAATATGCCTGAAACTTGCCTAAGATCACACAGCTAGGAAGAGGCAGGATT[CG]AACCAAAGACAGACATTATTTGTGCTCCTTAAGGAACCATTCTGGGGCTGGAGCGATGGC	GRCm10
cg45574427		0.243269	0.238163	3.81808e-05	0.0468629	8		F	2.25246	cg45574427_TC11	cg45574427	6669545	CTAAAAACAAATAAATCTCCTTTACATAATACCCCTAATAATAACTACCA	97795369	CTAAAAACAAATAAATCTCCTTTACATAATACCCCTAATAATAACTACCG	T	Red	R	cg	F	T	C	1	1	8	35257149	Mus musculus	mm10	CTAaaAACAaATaaaTCTCCTTTaCATaATaCCCCTaaTaaTaACTaCCr	CGTTGGCAAAACCTGCTGAACCTGGAGAGAGTTTAAGAATCCTGTACAATTTGCTGTCTC[CG]GCAGTCACCACCAGGGGCATCATGCAAAGGAGACCCATCTGTTCCTAGGGTTCTACTTCT	CGTTGGCAAAACCTGCTGAACCTGGAGAGAGTTTAAGAATCCTGTACAATTTGCTGTCTC[CG]GCAGTCACCACCAGGGGCATCATGCAAAGGAGACCCATCTGTTCCTAGGGTTCTACTTCT	GRCm10
cg45883776	Smad1	0.243502	0.0757149	5.14228e-05	0.049605	8	Smad1	R	1.93992	cg45883776_BC21	cg45883776	71623544	AAACTAATTTACRAACTAACTATATCCTATCTTAACACACCTAAATAATC						cg	R	B	C	2	1	8	79392918	Mus musculus	mm10	AaCTaaTTTaCraACTAACTaTaTCCTATCTTaaCACACCTAAATaATCr	CCCACGCTGCAGAGCTGGTTTGCGGACTAACTGTGTCCTATCTTGGCACACCTAAATGAT[CG]GTTTGGATCTGAAGTAGCTGCAGGAGAGTATCCTGCTTCCTGGTTTCATTTCTTCTCAAA	CCCACGCTGCAGAGCTGGTTTGCGGACTAACTGTGTCCTATCTTGGCACACCTAAATGAT[CG]GTTTGGATCTGAAGTAGCTGCAGGAGAGTATCCTGCTTCCTGGTTTCATTTCTTCTCAAA	GRCm10
cg31411140	Gm11381	0.243653	0.254705	1.50017e-05	0.0468629	13	Gm11381	F	3.2326	cg31411140_TC21	cg31411140	63757869	AAAAATTACCCTAAACTCTCCTATCTAAAAAACTATTATACCTACTACCC						cg	F	T	C	2	1	13	32383405	Mus musculus	mm10	aAAATTACCCTAAaCTCTCCTaTCTaaAaAaCTaTTaTaCCTaCTaCCCr	GTTTCAGTATCTTTGGTGATAGGTAGTGTTGGCTGTTTGGTGAACTGCCTGAGGGGCTCA[CG]GGCAGCAGGCACAACAGCTCTCCAGACAGGAGAGCTTAGGGTAATTTCTTTAAGGTTTAT	GTTTCAGTATCTTTGGTGATAGGTAGTGTTGGCTGTTTGGTGAACTGCCTGAGGGGCTCA[CG]GGCAGCAGGCACAACAGCTCTCCAGACAGGAGAGCTTAGGGTAATTTCTTTAAGGTTTAT	GRCm10
cg29981858	Skap1	0.243976	0.203082	3.26581e-05	0.0468629	11	Skap1	R	2.41645	cg29981858_BC21	cg29981858	81772206	CRAACTACACTAAACAAACACTATACATCCACAACCTAAAAATTATAAAC						cg	R	B	C	2	1	11	96531137	Mus musculus	mm10	rAaCTaCACTAaaCAAaCACTaTACATCCACAaCCTAAaaATTATAAACr	AACCCAGAGCCCGAGCTGCACTAGGCAAGCACTGTACATCCACAGCCTAAGGATTATAAA[CG]TGTGCAAAAACAAAGTGAGGGCTGGCAAGACAGCTCAGCGGGTAACGGTGCTTGCTGGGC	AACCCAGAGCCCGAGCTGCACTAGGCAAGCACTGTACATCCACAGCCTAAGGATTATAAA[CG]TGTGCAAAAACAAAGTGAGGGCTGGCAAGACAGCTCAGCGGGTAACGGTGCTTGCTGGGC	GRCm10
cg38576405		0.244038	0.0946279	4.39339e-05	0.0485209	2		F	2.10514	cg38576405_TC21	cg38576405	23715365	CCATTCTTAATTTTCCCTAAAACTAAAAATTTAAAATTACTAAATCCACC						cg	F	T	C	2	1	2	76369912	Mus musculus	mm10	CATTCTTaaTTTTCCCTaaaACTaAAaATTTaAaATTaCTaAaTCCACCr	TGCGTCCCGCAGTGAGGTCTGCGGGCTTCCGGGAACATTCTGCAGCGCCCCCTGGTGCCA[CG]GTGGACTCAGCAATCTCAAATCTTCAGTCCCAGGGAAAACCAAGAATGGGTTTATGCAAA	TGCGTCCCGCAGTGAGGTCTGCGGGCTTCCGGGAACATTCTGCAGCGCCCCCTGGTGCCA[CG]GTGGACTCAGCAATCTCAAATCTTCAGTCCCAGGGAAAACCAAGAATGGGTTTATGCAAA	GRCm10			chr2:76369911-76370352	chr2	76369911	76370352	441	40	276	18.1	62.6	0.93
cg28433357		0.244241	0.279177	2.0531e-05	0.0468629	10		F	2.90351	cg28433357_TC21	cg28433357	89617931	AAAAATTTCCTCATAACCTCACTTCTAATTTCTTCTACAAACATAAAACC						cg	F	T	C	2	1	10	45870188	Mus musculus	mm10	aAAATTTCCTCATAaCCTCACTTCTaATTTCTTCTACAaACATaAAACCr	AATTCTGGCCAGCATGTATATTGGATACAGATGACAGGGTCTTTTCTTTCAGAGTAAACT[CG]GTTTCATGTCTGTAGAAGAAATCAGAAGTGAGGCTATGAGGAAATTTCCATGGGATTTTC	AATTCTGGCCAGCATGTATATTGGATACAGATGACAGGGTCTTTTCTTTCAGAGTAAACT[CG]GTTTCATGTCTGTAGAAGAAATCAGAAGTGAGGCTATGAGGAAATTTCCATGGGATTTTC	GRCm10
cg36269025		0.244286	0.255624	3.75699e-05	0.0468629	19		R	2.26939	cg36269025_BC21	cg36269025	7613824	TAACTATAAAACTCAACAAAAACCACAAAATAAAACACAACCAATACCAC						cg	R	B	C	2	1	19	26530815	Mus musculus	mm10	aaCTaTaaaACTCAACAAaaaCCACAAaaTaAaACACAaCCAaTaCCACr	GCACTACCCCATGGCTGTGGGACTCAACAAGGGCCACAAGGTGAGACACAGCCAGTGCCA[CG]GGAGCCTCACCAAGCACACCAAGTTCATGTGGGGCGTGAACCGGGAGATGTGCGGCTTCG	GCACTACCCCATGGCTGTGGGACTCAACAAGGGCCACAAGGTGAGACACAGCCAGTGCCA[CG]GGAGCCTCACCAAGCACACCAAGTTCATGTGGGGCGTGAACCGGGAGATGTGCGGCTTCG	GRCm10
cg40303223		0.244582	0.0735127	2.50083e-05	0.0468629	3		F	2.69653	cg40303223_TC11	cg40303223	72627103	ACAAATAAAAAAACTTCTAAACAACTTATACACAAAATAACAACATCCCA	31663321	ACAAATAAAAAAACTTCTAAACGACTTATACGCAAAATAACAACATCCCG	T	Red	R	cg	F	T	C	1	1	3	127789582	Mus musculus	mm10	ACAaaTaAaaAaaCTTCTaaACraCTTaTaCrCAaaaTaaCAaCATCCCr	GCTCAACCCGAGGCGTGGGGAGCGGATGAGAGTCCAGCCAGACAGGATTGGAACCTTCCT[CG]GGATGCTGCCACCCTGCGCACAAGCCGTCCAGAAGCCTCCTCACCTGTCACTTCCGGCTA	GCTCAACCCGAGGCGTGGGGAGCGGATGAGAGTCCAGCCAGACAGGATTGGAACCTTCCT[CG]GGATGCTGCCACCCTGCGCACAAGCCGTCCAGAAGCCTCCTCACCTGTCACTTCCGGCTA	GRCm10		chr3:127789835-127790096
cg41826038	Steap2	0.244638	0.168541	3.10083e-05	0.0468629	5	Steap2	R	2.47086	cg41826038_BC11	cg41826038	45694900	AAATAATAAAATATAAACACAAACAAAATCCACATAAAACTACTCCCACA	67804990	AAATAATAAAATATAAACGCGAACGAAATCCACGTAAAACTACTCCCACG	T	Red	R	cg	R	B	C	1	1	5	5694238	Mus musculus	mm10	AaaTAaTaaAaTaTAAACrCraaCraaATCCACrTAaaaCTaCTCCCACr	CGAGCGTCTCGGAGGTAGTGGAGTGTAAACGCGGGCGGGATCCACGTAGGGCTGCTCCCA[CG]GGGGGTCTCCGCAAGATCGCGCGCAGGCGTGGGGACCGCGGCCGGGTGGGTCCCCACGCA	CGAGCGTCTCGGAGGTAGTGGAGTGTAAACGCGGGCGGGATCCACGTAGGGCTGCTCCCA[CG]GGGGGTCTCCGCAAGATCGCGCGCAGGCGTGGGGACCGCGGCCGGGTGGGTCCCCACGCA	GRCm10			chr5:5693744-5694312	chr5	5693744	5694312	568	74	429	26.1	75.5	0.92
cg34009411	Fetub	0.244873	0.19026	5.03256e-05	0.049605	16	Fetub	R	1.96256	cg34009411_BC21	cg34009411	53768578	AACAAATAAATATTCCATACTAAATAAAACTTCATAAACTATCAAATCTC						cg	R	B	C	2	1	16	22936542	Mus musculus	mm10	ACAaaTaaATATTCCATaCTAaaTAaAACTTCATaAaCTATCAAATCTCr	CCTGTGGCAAGAACAGGTGGATATTCCATGCTAGGTAGAACTTCATGAGCTATCAAATCT[CG]CAGACCTTCTTGTGCTGGCATGGAGTGGAGCACAGAGGGCCAGTCTTTGGGGGCTGCACT	CCTGTGGCAAGAACAGGTGGATATTCCATGCTAGGTAGAACTTCATGAGCTATCAAATCT[CG]CAGACCTTCTTGTGCTGGCATGGAGTGGAGCACAGAGGGCCAGTCTTTGGGGGCTGCACT	GRCm10
cg42410848	Parm1	0.245236	0.116389	6.44765e-06	0.0468629	5	Parm1	F	4.11708	cg42410848_TC21	cg42410848	61637409	AACACTAAATTATATTTTTAAACTACCCTAAACAAATTCTAATCACATCC						cg	F	T	C	2	1	5	91608908	Mus musculus	mm10	ACACTaaATTaTaTTTTTAAaCTACCCTAaaCAAATTCTAATCACATCCr	TGTGGGCTAGAGACTGCACCTGGTGCTCAAGGCTTACAAAGGATGGGAGGAGATTCAAGA[CG]GATGTGATTAGAATTTGCCTAGGGTAGCTTAAAAACACAATCCAGTGTTAGAAAAAAAAA	TGTGGGCTAGAGACTGCACCTGGTGCTCAAGGCTTACAAAGGATGGGAGGAGATTCAAGA[CG]GATGTGATTAGAATTTGCCTAGGGTAGCTTAAAAACACAATCCAGTGTTAGAAAAAAAAA	GRCm10
cg38642386	Olfr1002	0.246143	0.0827467	3.96769e-05	0.0469122	2	Olfr1002	R	2.21212	cg38642386_BC11	cg38642386	61772952	AAAAATTAATAAAATATATAATCATATAATAAAAAACCACAATCCCTTCA	97766267	AAAAATTAATAAAATATATAATCATATAATAAAAAACCACAATCCCTTCG	A	Red	R	cg	R	B	C	1	1	2	85647013	Mus musculus	mm10	AAAAATTaaTAAAaTaTATAATCATaTAaTAaaAAACCACAATCCCTTCr	GGTGTGTTCCCAAAAAATTGGTAAAGTGTATAATCATGTAGTAGGAAACCACAATCCCTT[CG]TGTTTGAAATAAATATTTTTCAAAGCAGTTGTACACACACTGAAGAATCTGGCTATACTA	GGTGTGTTCCCAAAAAATTGGTAAAGTGTATAATCATGTAGTAGGAAACCACAATCCCTT[CG]TGTTTGAAATAAATATTTTTCAAAGCAGTTGTACACACACTGAAGAATCTGGCTATACTA	GRCm10
cg43887307		0.246312	0.24597	1.10262e-05	0.0468629	6		F	3.55531	cg43887307_TC21	cg43887307	61724250	AAAAATTCCCATAAATTTAAAATTAACCTAAAATTCACAATAACTACCAC						cg	F	T	C	2	1	6	116537967	Mus musculus	mm10	AaaATTCCCATaAaTTTaAaATTaaCCTaaAATTCACAATaACTACCACr	TTCCAATTCTCTATGTAACTTTAAAAAAATAGATCAAGTTAGCTCTTCAGTTCTGGCTGT[CG]TGGTAGTCATTGTGAATTCCAGGCCAATCTCAAACTCATGGGAATCCTCCTGCCTTAGTC	TTCCAATTCTCTATGTAACTTTAAAAAAATAGATCAAGTTAGCTCTTCAGTTCTGGCTGT[CG]TGGTAGTCATTGTGAATTCCAGGCCAATCTCAAACTCATGGGAATCCTCCTGCCTTAGTC	GRCm10
cg33952837	2610318N02Rik	0.246392	0.0849284	2.39249e-05	0.0468629	16	2610318N02Rik	F	2.74301	cg33952837_TC21	cg33952837	63689993	TACTCATTTTACTCTCTTCTCCATAAAAACTTAAAATTATAACCAAACCC						cg	F	T	C	2	1	16	17124273	Mus musculus	mm10	aCTCATTTTACTCTCTTCTCCATaaAAACTTaAaATTaTAaCCAaaCCCr	GCATGCCCACCTGGGCGGAGCCTCGGCCTGAGCAAAGGATGCCCTCTGACCCCAGAGACA[CG]GGCCTGGCTACAATCTCAAGTTTCCATGGAGAAGAGAGTAAAATGAGCAGGGGGAGGGTA	GCATGCCCACCTGGGCGGAGCCTCGGCCTGAGCAAAGGATGCCCTCTGACCCCAGAGACA[CG]GGCCTGGCTACAATCTCAAGTTTCCATGGAGAAGAGAGTAAAATGAGCAGGGGGAGGGTA	GRCm10
cg39641850		0.246512	0.433252	5.0102e-05	0.049605	3		F	1.96724	cg39641850_TC21	cg39641850	17614165	CACRCRACAACTATTTACTACATACATAAATACATCTCCAAAAACAATAC						cg	F	T	C	2	1	3	35473548	Mus musculus	mm10	ACrCraCAaCTaTTTaCTaCATaCATaaATaCATCTCCAaaAaCAATaCr	TCCCCCACTTTCACAATTCCCAAGTGTGCTGTTCTCCCAGGACCACACAGGCCAGGGCTA[CG]CATTGCTCCTGGAGATGCATCCATGCATGCAGCAAACAGCTGCCGCGTGCACCTAGTAGG	TCCCCCACTTTCACAATTCCCAAGTGTGCTGTTCTCCCAGGACCACACAGGCCAGGGCTA[CG]CATTGCTCCTGGAGATGCATCCATGCATGCAGCAAACAGCTGCCGCGTGCACCTAGTAGG	GRCm10
cg35425391		0.24654	0.249883	4.23648e-05	0.0478413	18		F	2.14331	cg35425391_TC21	cg35425391	68610901	AAAAATTCAAAAAACCAACTCCCTACTAAACCCCAAAAAATACCTAAACC						cg	F	T	C	2	1	18	10859996	Mus musculus	mm10	aAAaTTCAAAaAACCAACTCCCTaCTaAaCCCCAAaAaaTaCCTaaACCr	AAGGAGAAGCTGGTGGAAAAGCAGACTCACGCCAACATGAGCTCCTTTGGTGGAACAGAG[CG]GTCCAGGCACCTCTTGGGGCTCAGCAGGGAGTTGGTTCTTTGAACTTCTAGTCCCATGGA	AAGGAGAAGCTGGTGGAAAAGCAGACTCACGCCAACATGAGCTCCTTTGGTGGAACAGAG[CG]GTCCAGGCACCTCTTGGGGCTCAGCAGGGAGTTGGTTCTTTGAACTTCTAGTCCCATGGA	GRCm10
cg39656666	Cetn4	0.247337	0.0826148	5.50598e-06	0.0468629	3	Cetn4	F	4.2822	cg39656666_TC11	cg39656666	55795400	TTATCTTTCCATTAAACACAATAATCATCAATCACAAAAACTAATAAACA	21784363	TTATCTTTCCATTAAACGCAATAATCGTCAATCACGAAAACTAATAAACG	T	Red	R	cg	F	T	C	1	1	3	37312469	Mus musculus	mm10	TTaTCTTTCCATTaaaCrCAATaaTCrTCAATCACraAAaCTaaTaaaCr	TCCGCGGCCCGCGTTTGCTCCCGACAGGCGGTTGCTATAGCAGCGCTCAGCGCGCAAGCC[CG]CCCACCAGCTTCCGTGATTGACGACCATTGCGCCCAATGGAAAGACAAGAGAGCTCTGAC	TCCGCGGCCCGCGTTTGCTCCCGACAGGCGGTTGCTATAGCAGCGCTCAGCGCGCAAGCC[CG]CCCACCAGCTTCCGTGATTGACGACCATTGCGCCCAATGGAAAGACAAGAGAGCTCTGAC	GRCm10			chr3:37312371-37312802	chr3	37312371	37312802	431	49	309	22.7	71.7	0.89
cg43113630		0.247402	0.358142	9.472e-06	0.0468629	6		R	3.71447	cg43113630_BC21	cg43113630	19623939	TTCCAATTATAATTCTCTTTAACAAAACTTCACRCCTCTCTACTTCAAAC						cg	R	B	C	2	1	6	6691545	Mus musculus	mm10	TCCAaTTATaaTTCTCTTTaaCAaAaCTTCACrCCTCTCTaCTTCAaaCr	TGCCTGAAACCTTCCAGTTATGGTTCTCTTTGGCAGAGCTTCACGCCTCTCTGCTTCAGG[CG]GGCAATTTGTCAGGAAGGTTTGGCTTGCCTCACCTTTATTCTTCCTTCCCTTCATTCACT	TGCCTGAAACCTTCCAGTTATGGTTCTCTTTGGCAGAGCTTCACGCCTCTCTGCTTCAGG[CG]GGCAATTTGTCAGGAAGGTTTGGCTTGCCTCACCTTTATTCTTCCTTCCCTTCATTCACT	GRCm10
cg30429479		0.247497	0.0799206	3.18603e-05	0.0468629	12		F	2.44241	cg30429479_TC21	cg30429479	27689130	CCTACCTATACATAATCCAATACCCRATACTACTAAAAAAATCAATTTCC						mu	F	T	C	2	1	12	19708403	Mus musculus	mm10	CTaCCTATaCATAaTCCAaTaCCCrATACTaCTaAAAaAaTCAaTTTCCr	NNNNNNNNNNNNNNNNNNNNNNNNNNNNNNNNNNNNNNNNNNNNNNNNNNNNNNNNNNNN[NN]NNNNNNNNNNNNNNNNNNNNNNNNNNNNNNNNNNNNNNNNNNNNNNNNNNNNNNNNNNNN	GCTCAGGTGCAGAGTTATAATGACACCTCTGATCATTCACATTGTCCTTGGGGGAGTCAA[CG]GAAACTGACTCTTTCAGCAGTATCGGGCACTGGACTATGCATAGGCAGGGTGCCTACTGG	GRCm10														chr12:19704083-19704478
cg35125634		0.247813	0.219803	2.56363e-06	0.0468629	17		R	5.08017	cg35125634_BC11	cg35125634	61809151	ACAAATCAACTTTATAACAAAACTACTAAACCAAACCACAAAACACAACA	68678423	ACAAATCAACTTTATAACAAAACTACTAAACCGAACCGCAAAACACAACG	T	Red	R	cg	R	B	C	1	1	17	65951328	Mus musculus	mm10	ACAAATCAaCTTTaTaaCAaAaCTaCTaAACCrAACCrCAaaaCACAaCr	CCAGTAAGGAGGACAAATCAGCTTTGTGGCAGAGCTGCTGAACCGAACCGCAGGGCACAG[CG]GCTGGCAGCAGAGGTAAGCCGCCCAACAGGTGGCAGCAGACCAGACGGCTGATGGGCGGG	CCAGTAAGGAGGACAAATCAGCTTTGTGGCAGAGCTGCTGAACCGAACCGCAGGGCACAG[CG]GCTGGCAGCAGAGGTAAGCCGCCCAACAGGTGGCAGCAGACCAGACGGCTGATGGGCGGG	GRCm10			chr17:65950714-65951346	chr17	65950714	65951346	632	85	488	26.9	77.2	0.93
cg34873653		0.248295	0.307623	4.93792e-05	0.049605	17		F	1.98249	cg34873653_TC21	cg34873653	73669102	AAAAACTACCRACTCCTACCTAACCCTAATCCTAATAAACAACAAAATAC						cg	F	T	C	2	1	17	35016447	Mus musculus	mm10	AaAACTaCCraCTCCTaCCTaaCCCTaaTCCTaaTaaaCAaCAaaATaCr	GCTGGCAGCAGAGCACCGTGACTCAGGCCTGGCACTGTGCCAGAGACAGACCCAGGCAGA[CG]CATCCTGCTGCCCACCAGGACCAGGGCCAGGCAGGAGCCGGCAGTTCTCCTGCTGCTCCT	GCTGGCAGCAGAGCACCGTGACTCAGGCCTGGCACTGTGCCAGAGACAGACCCAGGCAGA[CG]CATCCTGCTGCCCACCAGGACCAGGGCCAGGCAGGAGCCGGCAGTTCTCCTGCTGCTCCT	GRCm10
cg36345262	Htr7	0.248698	0.0802354	1.17578e-06	0.0361449	19	Htr7	R	5.89078	cg36345262_BC21	cg36345262	89810362	ATCCTAAAACCACATATCTTCCAAATACTAAAATATACTTATCTTAACAC						cg	R	B	C	2	1	19	35968251	Mus musculus	mm10	TCCTAaaACCACATaTCTTCCAAATaCTaaAaTATaCTTaTCTTAaCACr	GCATAACCTCAATCCTAGGACCACATGTCTTCCAAATGCTGGAGTATGCTTGTCTTAGCA[CG]GGAAGTTGTTAGAGCATAGCCACTCTGGTTCTTGAGCTGGGTGTAGCTTCTGTTGTGTAT	GCATAACCTCAATCCTAGGACCACATGTCTTCCAAATGCTGGAGTATGCTTGTCTTAGCA[CG]GGAAGTTGTTAGAGCATAGCCACTCTGGTTCTTGAGCTGGGTGTAGCTTCTGTTGTGTAT	GRCm10
cg40123057	Tspan2	0.249255	0.181217	3.00048e-05	0.0468629	3	Tspan2	R	2.50538	cg40123057_BC21	cg40123057	92755145	AACATTTTCATCTTACAAAAAAACTCCCCTCCTCTATATCCTTTAACAAC						cg	R	B	C	2	1	3	102759221	Mus musculus	mm10	ACATTTTCATCTTACAAAaAAACTCCCCTCCTCTaTaTCCTTTaaCAACr	GGGAAGTTGCAGACATTTTCATCTTACAAAGAAACTCCCCTCCTCTGTGTCCTTTGGCAA[CG]CTGATTCCCCGCACACTCCTCTGTATTTTAAAAGGCCTCTGCACATATAGAGCAAAACAC	GGGAAGTTGCAGACATTTTCATCTTACAAAGAAACTCCCCTCCTCTGTGTCCTTTGGCAA[CG]CTGATTCCCCGCACACTCCTCTGTATTTTAAAAGGCCTCTGCACATATAGAGCAAAACAC	GRCm10
cg45161332	Fgfr2	0.249673	0.422362	4.18832e-05	0.0478413	7	Fgfr2	R	2.15532	cg45161332_BC21	cg45161332	94601280	CCCAACTCTAAAAATACTAATATCTCTAAACTCTTAAATACCTATACTCC						cg	R	B	C	2	1	7	130208354	Mus musculus	mm10	CCAaCTCTaaAAaTACTAATaTCTCTaAaCTCTTAAaTaCCTATACTCCr	GCTGCCTGAACCCCAGCTCTGGAAGTACTAATGTCTCTGAGCTCTTAAGTGCCTATACTC[CG]CACCTCCCTAACACACATTATTAAGAAAAATAACAAACATAAGTCTTTTTAAAAAAAGGA	GCTGCCTGAACCCCAGCTCTGGAAGTACTAATGTCTCTGAGCTCTTAAGTGCCTATACTC[CG]CACCTCCCTAACACACATTATTAAGAAAAATAACAAACATAAGTCTTTTTAAAAAAAGGA	GRCm10
cg38212979	Lrrc8a	0.250572	0.0878629	1.33109e-05	0.0468629	2	Lrrc8a	F	3.35796	cg38212979_TC21	cg38212979	7642186	CTACRTCTTAAACCCTAACCACTACTTTACTAAACAACACAACTAAACTC						cg	F	T	C	2	1	2	30252391	Mus musculus	mm10	TaCrTCTTaaaCCCTaACCACTACTTTaCTaaaCAaCACAaCTaAaCTCr	TTTCTGGTGGAAAGTTGAGCCTGTCAGTTCATGAAATATATCCAGCCTCCTATCGAAAGA[CG]AGCTCAGCTGTGCTGCCCAGCAAAGTAGTGGTCAGGGCCCAAGACGCAGAGGAAGCAGCC	TTTCTGGTGGAAAGTTGAGCCTGTCAGTTCATGAAATATATCCAGCCTCCTATCGAAAGA[CG]AGCTCAGCTGTGCTGCCCAGCAAAGTAGTGGTCAGGGCCCAAGACGCAGAGGAAGCAGCC	GRCm10	chr2:30256207-30256874
cg38579552	Dfnb59	0.251436	0.163575	3.69605e-06	0.0468629	2	Dfnb59	F	4.6986	cg38579552_TC21	cg38579552	77783509	ATAATCCAACCCTTAATCTTTTTTCCTTACTCCTCAAACATACTAAACTC						cg	F	T	C	2	1	2	76648543	Mus musculus	mm10	TAaTCCAACCCTTAATCTTTTTTCCTTaCTCCTCAAACATaCTAaaCTCr	AGTCCTTTGTCCTTAAAGGGAGGTGGCTTCCTTCTCAGCGAGAAAGCTAGTAGTAGGCTA[CG]AGCCTAGCATGTTTGAGGAGCAAGGAAAAAAGATTAAGGGTTGGACTACTTTAAGAAAGA	AGTCCTTTGTCCTTAAAGGGAGGTGGCTTCCTTCTCAGCGAGAAAGCTAGTAGTAGGCTA[CG]AGCCTAGCATGTTTGAGGAGCAAGGAAAAAAGATTAAGGGTTGGACTACTTTAAGAAAGA	GRCm10													chr2:76647565-76648459
cg47246775	Celsr3	0.251869	0.158078	2.31876e-05	0.0468629	9	Celsr3	F	2.77585	cg47246775_TC11	cg47246775	56777958	ACAACTACCACATTAACATAAATCCCACACACATTAAACTTAAAACTACA	40690451	ACAACTACCACATTAACATAAATCCCACGCACATTAAACTTAAAACTACG	G	Grn	G	cg	F	T	C	1	1	9	108843196	Mus musculus	mm10	aCAaCTaCCACATTaaCATaaATCCCACrCACATTaaACTTaAaaCTaCr	GTGGTCGTGGCAGTGTCTGTAACGGCGCTAGTACTGACTGCCGCTGTCCTGCTGAGTCTG[CG]CAGCCTCAAGTCCAATGTGCGTGGGATCCATGCCAATGTGGCAGCTGCCCTGGGAGTGGC	GTGGTCGTGGCAGTGTCTGTAACGGCGCTAGTACTGACTGCCGCTGTCCTGCTGAGTCTG[CG]CAGCCTCAAGTCCAATGTGCGTGGGATCCATGCCAATGTGGCAGCTGCCCTGGGAGTGGC	GRCm10
cg45826002	Gtpbp3	0.251985	0.0954867	7.30145e-06	0.0468629	8	Gtpbp3	F	3.98696	cg45826002_TC11	cg45826002	16734117	ACTCTAAAAACCAAAAACTTTACTCTATATTTCCACAAAACACTCTTACA	87757435	ACTCTAAAAACCGAAAACTTTACTCTATATTTCCGCGAAACACTCTTACG	A	Red	R	cg	F	T	C	1	1	8	71488579	Mus musculus	mm10	aCTCTAaaAACCrAAAACTTTaCTCTaTaTTTCCrCraaACACTCTTaCr	AGATTTTGATTCCTATTGGCTGATCCAAGGGAAACGAAGTTGGGATGCGGGTGTGTACAA[CG]CAAGAGTGTCCCGCGGAAACACAGAGCAAAGTTTTCGGTTCCTAGAGCAACAGGTATCTG	AGATTTTGATTCCTATTGGCTGATCCAAGGGAAACGAAGTTGGGATGCGGGTGTGTACAA[CG]CAAGAGTGTCCCGCGGAAACACAGAGCAAAGTTTTCGGTTCCTAGAGCAACAGGTATCTG	GRCm10		chr8:71488690-71489496											chr8:71487781-71487990	chr8:71485560-71486027
cg34166047	Lsamp	0.25259	0.230684	5.1949e-05	0.049605	16	Lsamp	F	1.92924	cg34166047_TC21	cg34166047	76612482	TATCAAAATCTTAATATCAAACATCCAACTACAAAACTATATAATAACAC						cg	F	T	C	2	1	16	41499469	Mus musculus	mm10	aTCAAAATCTTAATATCAaACATCCAACTaCAaAaCTaTaTaaTAaCACr	TAATAGTGTCTTGGGCTTGCTATTTTAAATATCATCACATATGGTTTTAAGCAAAAGAAA[CG]TGCTACCACACAGCTCTGCAGTTGGATGTCTGATATTAAGATTTTGACAGGATTGATACC	TAATAGTGTCTTGGGCTTGCTATTTTAAATATCATCACATATGGTTTTAAGCAAAAGAAA[CG]TGCTACCACACAGCTCTGCAGTTGGATGTCTGATATTAAGATTTTGACAGGATTGATACC	GRCm10
cg30850872		0.252724	0.0965498	3.84015e-05	0.0468629	12		R	2.24641	cg30850872_BC21	cg30850872	92758197	AACTTTAATTTTTATACTATTAATCTCTAATCTACAAATCCAACACCTTC						cg	R	B	C	2	1	12	79983667	Mus musculus	mm10	aCTTTAATTTTTaTaCTaTTaATCTCTaATCTACAAaTCCAaCACCTTCr	CCTCTTACCGAGGCTTTAATTTTTGTGCTGTTGATCTCTGATCTACAAGTCCAGCACCTT[CG]TGTTTCACTCTGATGCCTGGTGCTAAGGTTGCCCTGGATACCACCAGGACTGACTTTGGT	CCTCTTACCGAGGCTTTAATTTTTGTGCTGTTGATCTCTGATCTACAAGTCCAGCACCTT[CG]TGTTTCACTCTGATGCCTGGTGCTAAGGTTGCCCTGGATACCACCAGGACTGACTTTGGT	GRCm10
cg47382614		0.253149	0.172682	3.80327e-05	0.0468629	9		F	2.25654	cg47382614_TC21	cg47382614	36633924	AATAACTTAAATACRTATATATATAATTAACTAACCTTCTTACCTCTACC						cg	F	T	C	2	1	9	121566583	Mus musculus	mm10	aTaaCTTaAATACrTaTaTATaTaATTaaCTaaCCTTCTTaCCTCTaCCr	CGACCTGTGTTTAGCTGGAAATTGGGTTTGACTCTGCTCCAAGGAGCAAAGTTCATTCCA[CG]GCAGAGGCAAGAAGGCCAGCCAATCACATACACACGTATTCAAGCCACTGTTCATGCTGC	CGACCTGTGTTTAGCTGGAAATTGGGTTTGACTCTGCTCCAAGGAGCAAAGTTCATTCCA[CG]GCAGAGGCAAGAAGGCCAGCCAATCACATACACACGTATTCAAGCCACTGTTCATGCTGC	GRCm10
cg45154229	Gm33027	0.25343	0.108177	3.68184e-05	0.0468629	7	Gm33027	R	2.2906	cg45154229_BC21	cg45154229	79663381	ATCCACCTTCATCTTTCAAAACATCCAACTATTTTTAAAACCAATACAAC						cg	R	B	C	2	1	7	129403061	Mus musculus	mm10	TCCACCTTCATCTTTCAaaaCATCCAaCTaTTTTTAaAACCAaTACAaCr	TTGCCTCCCGTGTCCACCTTCATCTTTCAGGGCATCCAGCTGTTTTTAGAACCAGTACAG[CG]GGGATTTCGTGGCATTCAGCTCTCTTCCTCATTAGCACAGTGCGTTTCAGTCTGAGCGAT	TTGCCTCCCGTGTCCACCTTCATCTTTCAGGGCATCCAGCTGTTTTTAGAACCAGTACAG[CG]GGGATTTCGTGGCATTCAGCTCTCTTCCTCATTAGCACAGTGCGTTTCAGTCTGAGCGAT	GRCm10
cg44021392	Styk1	0.253706	0.201886	3.21972e-05	0.0468629	6	Styk1	F	2.43137	cg44021392_TC21	cg44021392	93735232	AATACTATTTTTACTAATATCATCAAAATCTCTCCTATCCCATAATCTCC						cg	F	T	C	2	1	6	131316280	Mus musculus	mm10	aTaCTaTTTTTaCTaATaTCATCAaaATCTCTCCTaTCCCATaaTCTCCr	TCAAGTAGGTGGTGAACCAAAACAGCAAAGAGAAAAGCAATTCAGAAGACGTCCACCTTC[CG]GAGACCATGGGACAGGAGAGATCCTGATGACATCAGCAAAAACAGCACCCAGCATGTGGA	TCAAGTAGGTGGTGAACCAAAACAGCAAAGAGAAAAGCAATTCAGAAGACGTCCACCTTC[CG]GAGACCATGGGACAGGAGAGATCCTGATGACATCAGCAAAAACAGCACCCAGCATGTGGA	GRCm10
cg44249045	Nlrp5-ps	0.253796	0.106524	2.98311e-05	0.0468629	7	Nlrp5-ps	F	2.51148	cg44249045_TC21	cg44249045	31675310	TAACACCAAAACCTCRTCRACTCTTACCTCTAATTAATTTTAATACTACC						cg	F	T	C	2	1	7	14596692	Mus musculus	mm10	aaCACCAAAaCCTCrTCraCTCTTaCCTCTaATTaaTTTTaATaCTaCCr	CTTCTTTGCAAATTACCAGGTAAGTGAGTGTGAAATCTCCTAGTCTTTTTGTTTTTGCCA[CG]GCAGCATCAAAACCAATCAGAGGCAAGAGCCGACGAGGCTTTGGTGCCAGTCTACGGGTG	CTTCTTTGCAAATTACCAGGTAAGTGAGTGTGAAATCTCCTAGTCTTTTTGTTTTTGCCA[CG]GCAGCATCAAAACCAATCAGAGGCAAGAGCCGACGAGGCTTTGGTGCCAGTCTACGGGTG	GRCm10
cg37244178	Gpc1	0.253864	0.0946086	2.37811e-05	0.0468629	1	Gpc1	F	2.74933	cg37244178_TC21	cg37244178	30671392	ACTCTCAAAAATCACTAACACATTCRCCACCCTAAACTAAAAATATCTAC						cg	F	T	C	2	1	1	92835263	Mus musculus	mm10	CTCTCAaAAaTCACTaaCACATTCrCCACCCTaaACTaAAAaTATCTaCr	ACCACCCCAGGCTTCAGGCTGAGCCACACAGGGGTGTCTCTTCCTGGGCAGAATAGGGCA[CG]CAGATACTTTCAGTCCAGGGTGGCGAATGTGCCAGTGACTTCTGAGAGCCACAGACCTTA	ACCACCCCAGGCTTCAGGCTGAGCCACACAGGGGTGTCTCTTCCTGGGCAGAATAGGGCA[CG]CAGATACTTTCAGTCCAGGGTGGCGAATGTGCCAGTGACTTCTGAGAGCCACAGACCTTA	GRCm10														chr1:92831246-92831553
cg30214691	Slc25a19	0.254164	0.200326	5.45338e-05	0.0497961	11	Slc25a19	R	1.87827	cg30214691_BC21	cg30214691	41672462	TAAAATATTTACTTTATAAACCTCACAAACAAACTAAAATAATACTCCAC						cg	R	B	C	2	1	11	115622777	Mus musculus	mm10	aAAATaTTTaCTTTaTaaaCCTCACAAaCAAaCTAAAaTaaTaCTCCACr	CCCTTCTCTCATGAAATGTTTGCTTTGTGGGCCTCACAAGCAAGCTAAAGTGGTGCTCCA[CG]CTCCCCCATCACACCGGCTGCCTGTCTGTCATCTTCCTGTGAATGACATCCTCAGTCACA	CCCTTCTCTCATGAAATGTTTGCTTTGTGGGCCTCACAAGCAAGCTAAAGTGGTGCTCCA[CG]CTCCCCCATCACACCGGCTGCCTGTCTGTCATCTTCCTGTGAATGACATCCTCAGTCACA	GRCm10
cg40058698	Vps45	0.254374	0.204711	4.8105e-06	0.0468629	3	Vps45	R	4.42335	cg40058698_BC11	cg40058698	45661869	AAACACCATTATACTATTCTAAAATCCCCAACACAAAAATAAAACATCCA	46788952	AAACACCATTATACTATTCTAAAATCCCCAACACAAAAATAAAACATCCG	G	Grn	G	cg	R	B	C	1	1	3	96019982	Mus musculus	mm10	AAACACCATTaTaCTATTCTaAAATCCCCAaCACAaAAATAAaACATCCr	TTTGGTTCCAGCAAACACCATTGTGCTATTCTGAAATCCCCAGCACAGAAATAAGACATC[CG]CTCATAAGCAGAAAGCAAAGCGCTATTCAGCATTTCCTTCTGTTTCCTGCCAATTTGAGA	TTTGGTTCCAGCAAACACCATTGTGCTATTCTGAAATCCCCAGCACAGAAATAAGACATC[CG]CTCATAAGCAGAAAGCAAAGCGCTATTCAGCATTTCCTTCTGTTTCCTGCCAATTTGAGA	GRCm10
cg45935063	Wdr83	0.254393	0.102215	3.89118e-05	0.0468852	8	Wdr83	F	2.23256	cg45935063_TC21	cg45935063	16669326	ATATAACATTATTATTATCCCCCAAAATTTATTTCCTACTTTACACTTCC						cg	F	T	C	2	1	8	85080752	Mus musculus	mm10	TaTAACATTATTATTaTCCCCCAaaATTTATTTCCTaCTTTaCACTTCCr	AAAAACTGAAAGGACTTTTCAGTATCCCCAAAACTGTCATTAACGCGCTGAAATTTTGCA[CG]GAAGTGCAAAGCAGGAAATAAATCCTGGGGGACAATAATAATGTTACACTCGAGCAAGTC	AAAAACTGAAAGGACTTTTCAGTATCCCCAAAACTGTCATTAACGCGCTGAAATTTTGCA[CG]GAAGTGCAAAGCAGGAAATAAATCCTGGGGGACAATAATAATGTTACACTCGAGCAAGTC	GRCm10	chr8:85083242-85083513												chr8:85080302-85080604
cg36799094		0.254581	0.0945023	7.9552e-06	0.0468629	1		F	3.8972	cg36799094_TC21	cg36799094	37724898	CCCTATACTTTTCCTCAATATATCTTACCTTTAATAAACCTCTTTCCTCC						cg	F	T	C	2	1	1	35839685	Mus musculus	mm10	CCTaTaCTTTTCCTCAaTaTaTCTTACCTTTaATaAaCCTCTTTCCTCCr	ATGCTGGAAACATGGCTGTTTTCTAGCTGCTTTTTCTAGACTGAAGCGCCCCCTCCTGGA[CG]GAGGAAAGAGGCTCATCAAAGGTAAGACACACTGAGGAAAAGCACAGGGCTCCGGAAGGT	ATGCTGGAAACATGGCTGTTTTCTAGCTGCTTTTTCTAGACTGAAGCGCCCCCTCCTGGA[CG]GAGGAAAGAGGCTCATCAAAGGTAAGACACACTGAGGAAAAGCACAGGGCTCCGGAAGGT	GRCm10
cg29145563	Gm4189	0.254643	0.106048	2.90833e-05	0.0468629	10	Gm4189	F	2.53812	cg29145563_TC11	cg29145563	29759961	CAAATTCAAAAAAAACAACCATTAAAACCATTAAACACTAAAAACTAACA	27689210	CAAATTCAAAAAAAACAACCGTTAAAACCGTTAAACACTAAAAACTAACG	G	Grn	G	cg	F	T	C	1	1	10	127290390	Mus musculus	mm10	CAAaTTCAaaAAaaACAaCCrTTaaaaCCrTTaaACACTaaaAaCTaaCr	GTCGATGGTGGTGGGAGGTGCGGGAGGGGGGCTATGGGGGAGAGAGGAAAGAGGGCGGAG[CG]CCAGCTCCCAGTGTCCAACGGCCCCAACGGCTGTCCTTCCTGAACTTGTCTGCCCACCTC	GTCGATGGTGGTGGGAGGTGCGGGAGGGGGGCTATGGGGGAGAGAGGAAAGAGGGCGGAG[CG]CCAGCTCCCAGTGTCCAACGGCCCCAACGGCTGTCCTTCCTGAACTTGTCTGCCCACCTC	GRCm10			chr10:127290360-127290708	chr10	127290360	127290708	348	37	240	21.3	69	0.93	chr10:127288692-127289174
cg36432195		0.254751	0.100375	2.0558e-05	0.0468629	19		R	2.90213	cg36432195_BC21	cg36432195	98780961	ATTAAACCRAATTATAAATAACRATAACCAATATCTTCCTCACTTCTTTC						cg	R	B	C	2	1	19	44408165	Mus musculus	mm10	TTAaACCrAaTTaTaAaTaaCraTAaCCAaTaTCTTCCTCACTTCTTTCr	GTAGATGTGAAGTTAGACCGAGTTGTGAGTGGCGGTAGCCAGTGTCTTCCTCACTTCTTT[CG]ATGCGATTTCCCCAGTGAACCATTTGCTAAGCGCCAGACCAAAGTCCTAGGCTTGCACAC	GTAGATGTGAAGTTAGACCGAGTTGTGAGTGGCGGTAGCCAGTGTCTTCCTCACTTCTTT[CG]ATGCGATTTCCCCAGTGAACCATTTGCTAAGCGCCAGACCAAAGTCCTAGGCTTGCACAC	GRCm10
cg45921758	Mir24-2;Mir3074-2	0.254968	0.146894	2.92815e-05	0.0468629	8	Mir24-2;Mir3074-2	R	2.531	cg45921758_BC21	cg45921758	92788835	ACTAAACTAAACCAATACACTAAAATCAACTATTTCAACTCAATAAACAC						cg	R	B	C	2	1	8	84208838	Mus musculus	mm10	CTaAACTaAaCCAaTaCACTaaAATCAACTaTTTCAaCTCAaTAaaCACr	CTCCTGTTCCTGCTGAACTGAGCCAGTGCACTGGAATCAACTGTTTCAGCTCAGTAGGCA[CG]GGAGGCGGAGCCCGGAGAGAGGCAGAGCCCTGCCAGCCAGGAGGCAGAGCAGGGTGGGCA	CTCCTGTTCCTGCTGAACTGAGCCAGTGCACTGGAATCAACTGTTTCAGCTCAGTAGGCA[CG]GGAGGCGGAGCCCGGAGAGAGGCAGAGCCCTGCCAGCCAGGAGGCAGAGCAGGGTGGGCA	GRCm10
cg34276038	St3gal6	0.255195	0.0981099	1.58754e-05	0.0468629	16	St3gal6	F	3.17324	cg34276038_TC11	cg34276038	26738134	ATATCCTCAATAAATATCTTAACTTTAACCTTAAACTAATCCAACAATCA	8687424	ATATCCTCAATAAATATCTTAACTTTAACCTTAAACTAATCCAACAATCG	A	Red	R	cg	F	T	C	1	1	16	58474596	Mus musculus	mm10	aTaTCCTCAaTaAaTaTCTTaACTTTaaCCTTaAACTAATCCAaCAaTCr	CACTCAGCACAATTAGAGGAATGCCTTTTGCAACTGAACTAAAAACACTACAAAAGATTA[CG]ACTGCTGGATTAGTTCAAGGCCAAAGTCAAGACACTCACTGAGGACACACTATAAAGGCA	CACTCAGCACAATTAGAGGAATGCCTTTTGCAACTGAACTAAAAACACTACAAAAGATTA[CG]ACTGCTGGATTAGTTCAAGGCCAAAGTCAAGACACTCACTGAGGACACACTATAAAGGCA	GRCm10
cg32900487	Slitrk1	0.257025	0.11602	4.62681e-05	0.0492156	14	Slitrk1	F	2.0508	cg32900487_TC21	cg32900487	4761405	ACAAACAAATTTACAACRTAATACAAACRCACTACCTATAATAACTATAC						cg	F	T	C	2	1	14	108913778	Mus musculus	mm10	CAAaCAaaTTTaCAaCrTAaTACAaaCrCACTaCCTaTaATaaCTaTaCr	CCTGGACCACTGAAGCCGCCGAAAGCCCTGCTTTGTATCCGAGAGGCAAGGTCAGTCCGA[CG]CACAGCCATCACAGGCAGTGCGCCTGTACTACGCTGCAAACCTGCTTGTTTCTAACATGC	CCTGGACCACTGAAGCCGCCGAAAGCCCTGCTTTGTATCCGAGAGGCAAGGTCAGTCCGA[CG]CACAGCCATCACAGGCAGTGCGCCTGTACTACGCTGCAAACCTGCTTGTTTCTAACATGC	GRCm10														chr14:108911299-108911530
cg37983729	A130010J15Rik	0.257323	0.113185	1.99505e-05	0.0468629	1	A130010J15Rik	R	2.9336	cg37983729_BC21	cg37983729	98727849	CRTCCRCAACCTCTTCAAAAATTCTAACTTACRTTTACTTTTCAAATAAC						cg	R	B	C	2	1	1	193173540	Mus musculus	mm10	rTCCrCAaCCTCTTCAAAaaTTCTaaCTTaCrTTTaCTTTTCAAATaACr	ACCTCCCACTCCGTCCGCAGCCTCTTCAAAGGTTCTGGCTTGCGTTTGCTTTTCAAATGA[CG]TCACGGAAAGGCGGAGTAAGCCAGTGCGCATGCACGTCAGGCTGTCTTTCCCTGGGCTTC	ACCTCCCACTCCGTCCGCAGCCTCTTCAAAGGTTCTGGCTTGCGTTTGCTTTTCAAATGA[CG]TCACGGAAAGGCGGAGTAAGCCAGTGCGCATGCACGTCAGGCTGTCTTTCCCTGGGCTTC	GRCm10			chr1:193173370-193173801	chr1	193173370	193173801	431	36	272	16.7	63.1	0.84
cg29709786	Polr2a	0.257532	0.115117	2.52492e-05	0.0468629	11	Polr2a	F	2.68648	cg29709786_TC21	cg29709786	19787599	TTCRCTTATTTAAATCCTAACATAATTTAACTTTTAAAAACTAAACCCCC						cg	F	T	C	2	1	11	69758048	Mus musculus	mm10	TCrCTTaTTTAAaTCCTaaCATAATTTAACTTTTaAAaaCTaaACCCCCr	TCTGCTATGCCTTTGGCTGATGATCCTCTGGGAAGATGGGTCAGTGATGCTGATGTTGTG[CG]GGGGTCCAGCCTTCAAAAGTTAAATTATGCCAGGACTTAAACAAGCGAAATGCTATGCCT	TCTGCTATGCCTTTGGCTGATGATCCTCTGGGAAGATGGGTCAGTGATGCTGATGTTGTG[CG]GGGGTCCAGCCTTCAAAAGTTAAATTATGCCAGGACTTAAACAAGCGAAATGCTATGCCT	GRCm10		chr11:69758113-69759319
cg38565431	2600014E21Rik	0.257679	0.144684	5.42717e-05	0.0497961	2	2600014E21Rik	R	1.88333	cg38565431_BC21	cg38565431	6807352	ATTACCTCCAAACTTACTACCCAAATAAATTAAAAACTAATTTCAAACTC						cg	R	B	C	2	1	2	75302494	Mus musculus	mm10	TTaCCTCCAAaCTTACTaCCCAAATAAaTTaAAAACTaaTTTCAaACTCr	TTGAGAAGCTAGTTGCCTCCAAGCTTACTGCCCAAATAAGTTGAAAACTGGTTTCAGACT[CG]CATCTAACATTGCTGTGTTGTAACAGTAATACAAGCCTTCCTGTGCATGGTAGTATACAT	TTGAGAAGCTAGTTGCCTCCAAGCTTACTGCCCAAATAAGTTGAAAACTGGTTTCAGACT[CG]CATCTAACATTGCTGTGTTGTAACAGTAATACAAGCCTTCCTGTGCATGGTAGTATACAT	GRCm10
cg39172824	Rbl1	0.258066	0.0994481	1.51602e-05	0.0468629	2	Rbl1	R	3.22157	cg39172824_BC11	cg39172824	49613599	TTCTACTAAAAATCCATCATACAAATCACAAAATACAACAATAATACACA	45612889	TTCTACTAAAAATCCGTCATACAAATCACAAAATACAACAATAATACACG	T	Red	R	cg	R	B	C	1	1	2	157195388	Mus musculus	mm10	TTCTACTAaAAaTCCrTCATaCAaATCACAAAaTACAaCAATaATaCACr	TATCCCTTTTGCTTCTACTAGAAGTCCGTCATGCAGATCACAAAGTACAGCAATGATGCA[CG]GAGGCTCTTCTGCGGCTTTGAAGTCCGGAGCATGGAAATCAGATGGTAAGCCTAGTTAGA	TATCCCTTTTGCTTCTACTAGAAGTCCGTCATGCAGATCACAAAGTACAGCAATGATGCA[CG]GAGGCTCTTCTGCGGCTTTGAAGTCCGGAGCATGGAAATCAGATGGTAAGCCTAGTTAGA	GRCm10
cg44075641	Dera	0.258132	0.131958	2.28692e-05	0.0468629	6	Dera	F	2.79036	cg44075641_TC11	cg44075641	31766450	AAAACTACAAACTACAACATCCCCATAACCTCAAATAAAACTTTTACTCA	26797430	AAAACTACGAACTACAACATCCCCGTAACCTCAAATAAAACTTTTACTCG	A	Red	R	cg	F	T	C	1	1	6	137780840	Mus musculus	mm10	AAaaCTaCraaCTaCAaCATCCCCrTaaCCTCAaaTAAaACTTTTACTCr	CATGCCAACTGAGCTAAAAAGAAACAAAAAACAAAAAACTTGAGCTATGTTGAAAAATCA[CG]AGTAAAAGTCTTACCTGAGGCCACGGGGATGCTGCAGCCCGCAGCCTTCAGCGCCTTCAC	CATGCCAACTGAGCTAAAAAGAAACAAAAAACAAAAAACTTGAGCTATGTTGAAAAATCA[CG]AGTAAAAGTCTTACCTGAGGCCACGGGGATGCTGCAGCCCGCAGCCTTCAGCGCCTTCAC	GRCm10
cg43143556		0.258356	0.238965	1.46495e-05	0.0468629	6		R	3.2575	cg43143556_BC21	cg43143556	90710293	AATAAAACAAACACTTTTCAAAACRACATACRTATAAACCAAAATCATCC						cg	R	B	C	2	1	6	11907742	Mus musculus	mm10	aTaAaACAaaCACTTTTCAaaACraCATaCrTATAaACCAaaaTCATCCr	GCGTCTCGACTGGTGAGACAGGCACTTTTCAGGACGGCATGCGTATAGACCAGGGTCATC[CG]GCGGTCCGCTGGCAGTGCGCTCGGCGGGCGCGGCTTCCTTAGCGGCGCCTCCCGGCCAGG	GCGTCTCGACTGGTGAGACAGGCACTTTTCAGGACGGCATGCGTATAGACCAGGGTCATC[CG]GCGGTCCGCTGGCAGTGCGCTCGGCGGGCGCGGCTTCCTTAGCGGCGCCTCCCGGCCAGG	GRCm10			chr6:11907682-11907955	chr6	11907682	11907955	273	31	172	22.7	63	1.15
cg29165842	Dgka	0.258533	0.125328	1.34267e-05	0.0468629	10	Dgka	R	3.34888	cg29165842_BC21	cg29165842	53752498	CTTCAAAATATCTCCAAAACTCTAATTTATACCACTTTCTCCACTCCTAC						cg	R	B	C	2	1	10	128744240	Mus musculus	mm10	TTCAaAaTATCTCCAaaaCTCTaaTTTaTaCCACTTTCTCCACTCCTACr	CTGCTCCGGGCCTTCAGAGTATCTCCAGGGCTCTGGTTTGTGCCACTTTCTCCACTCCTA[CG]CTTCTGTCTTCCCATGCCTGGGGCAGCTCTACTTCTATCTTTCTTTTCTAATTAGTCAAA	CTGCTCCGGGCCTTCAGAGTATCTCCAGGGCTCTGGTTTGTGCCACTTTCTCCACTCCTA[CG]CTTCTGTCTTCCCATGCCTGGGGCAGCTCTACTTCTATCTTTCTTTTCTAATTAGTCAAA	GRCm10	chr10:128747783-128748685												chr10:128743785-128744155
cg42931501		0.258579	0.110292	2.0961e-05	0.0468629	5		F	2.88177	cg42931501_TC21	cg42931501	59775347	TTAAAATAACCATATACCTATAAACTACAACCAAAATCAACAAAAAACCC						cg	F	T	C	2	1	5	138871081	Mus musculus	mm10	TaAaaTaaCCATaTaCCTaTAAaCTaCAaCCAAAaTCAACAaAAAACCCr	AGTGTGCAGAGCCCTCTCTCCTACACGTCAAACAACCTGCATCCCTTGCTTCCTCCTGTG[CG]GGTTTTCTGTTGACTTTGGCTGCAGCTTACAGGCACATGGCCACCTCAAATCTCTTTGCA	AGTGTGCAGAGCCCTCTCTCCTACACGTCAAACAACCTGCATCCCTTGCTTCCTCCTGTG[CG]GGTTTTCTGTTGACTTTGGCTGCAGCTTACAGGCACATGGCCACCTCAAATCTCTTTGCA	GRCm10
cg32127988	Hcn1	0.259295	0.20859	5.12788e-06	0.0468629	13	Hcn1	F	4.35657	cg32127988_TC21	cg32127988	60727240	AAAATATTCAAACTAAAACAACTTCCCAAATAATACAACRTATTTCCTCC						cg	F	T	C	2	1	13	117604602	Mus musculus	mm10	aAATaTTCAaaCTAAAACAaCTTCCCAAaTAATACAACrTaTTTCCTCCr	TAATTTGCCGTAGACAGAGCAAGATCATCTATGAGTTTGCTTCCACGAGTATCTTCTTCA[CG]GAGGAAACACGTTGTATTACTTGGGAAGCTGTTTTAGCCTGAACATTCTTTCAATCAGAC	TAATTTGCCGTAGACAGAGCAAGATCATCTATGAGTTTGCTTCCACGAGTATCTTCTTCA[CG]GAGGAAACACGTTGTATTACTTGGGAAGCTGTTTTAGCCTGAACATTCTTTCAATCAGAC	GRCm10													chr13:117602283-117602936
cg34994720	Unc5cl	0.259324	0.165119	1.18111e-05	0.0468629	17	Unc5cl	F	3.48325	cg34994720_TC21	cg34994720	76750462	TTTAATATTCATAATTCTCRAATATAAATTTATAACTAACACCTATCTCC						cg	F	T	C	2	1	17	48466909	Mus musculus	mm10	TTAATaTTCATaaTTCTCrAaTaTaAaTTTaTAaCTAACACCTaTCTCCr	ACCATTTCCTTCCCATGTTGCTTTGCGTCATGGTGCTTTATCACCGCAATAGAAAGCAAA[CG]GAGACAGGTGTTAGCTACAAACTCACACTCGAGAACCATGAACATTAAAAACAAAAACAA	ACCATTTCCTTCCCATGTTGCTTTGCGTCATGGTGCTTTATCACCGCAATAGAAAGCAAA[CG]GAGACAGGTGTTAGCTACAAACTCACACTCGAGAACCATGAACATTAAAAACAAAAACAA	GRCm10
cg32256838		0.259463	0.199679	1.5038e-05	0.0468629	14		R	3.23006	cg32256838_BC21	cg32256838	81682405	ACAATAAATAACTCACCCAATTAAAACTATCTACATAACAAAACCTCACC						cg	R	B	C	2	1	14	22005160	Mus musculus	mm10	CAaTAAaTaACTCACCCAATTAAaACTATCTACATAACAAAaCCTCACCr	CTAGGCCTTTTGCAGTAAGTGACTCACCCAATTAAGACTATCTACATAACAAAGCCTCAC[CG]GGCGCAGAGGTCACAGAGACTGCGAAGTGTCTTTAGTGTATGCAGCAGGGAAGGCTCACT	CTAGGCCTTTTGCAGTAAGTGACTCACCCAATTAAGACTATCTACATAACAAAGCCTCAC[CG]GGCGCAGAGGTCACAGAGACTGCGAAGTGTCTTTAGTGTATGCAGCAGGGAAGGCTCACT	GRCm10
cg36696667	Tfap2b	0.259594	0.181692	3.19177e-05	0.0468629	1	Tfap2b	R	2.44052	cg36696667_BC21	cg36696667	96704261	TAAAATAACATCTACAAATCACTTATCATATTAACAAACTCAAAAATCTC						cg	R	B	C	2	1	1	19227947	Mus musculus	mm10	aAaATAaCATCTACAAATCACTTATCATATTAACAAaCTCAAAAaTCTCr	ATAAAGTGTATTGAGATAGCATCTACAAATCACTTATCATATTAACAAGCTCAAAAGTCT[CG]GAATTGTTGTTACCATGACAACAAACATCATTTGATTACAAAAGTCTAAAATTTAAAAAT	ATAAAGTGTATTGAGATAGCATCTACAAATCACTTATCATATTAACAAGCTCAAAAGTCT[CG]GAATTGTTGTTACCATGACAACAAACATCATTTGATTACAAAAGTCTAAAATTTAAAAAT	GRCm10
cg34798599	Kctd20	0.260463	0.218875	1.25178e-05	0.0468629	17	Kctd20	F	3.42235	cg34798599_TC21	cg34798599	92806330	CTTCRAACCTACAACTCRCTTTCCTATCTAAACCCCTTAAATAATAAAAC						cg	F	T	C	2	1	17	28952289	Mus musculus	mm10	TTCrAaCCTaCAaCTCrCTTTCCTaTCTaAaCCCCTTaaaTaATaaAaCr	CCGGCCGGGAACTGGGGCTCTTCGCCAGGGCGGCCCAGTAACGCGCGCCGCCGCCGCTTG[CG]CTCCATCACCCAAGGGGCTCAGACAGGAAAGCGAGCTGCAGGCTCGAAGGTGAAAGAGGC	CCGGCCGGGAACTGGGGCTCTTCGCCAGGGCGGCCCAGTAACGCGCGCCGCCGCCGCTTG[CG]CTCCATCACCCAAGGGGCTCAGACAGGAAAGCGAGCTGCAGGCTCGAAGGTGAAAGAGGC	GRCm10			chr17:28952168-28952767	chr17	28952168	28952767	599	66	411	22	68.6	0.96
cg29819382	Atad5	0.261053	0.148984	3.62236e-05	0.0468629	11	Atad5	R	2.3077	cg29819382_BC21	cg29819382	72714224	AACRACRAAACAATACAAAATACCCCCRAAACAAATTCTCCAAAATAAAC						cg	R	B	C	2	1	11	80089493	Mus musculus	mm10	aCraCraaACAATACAAaaTaCCCCCraaaCAaATTCTCCAaAATAAaCr	GGCCCCGAGGTGGCGGCGGGACAATACAAGGTGCCCCCGGGGCAGATTCTCCAGAATAAG[CG]CTCGAGCCCCACAGAACGCAGATCGGACTAGTGGGGCTTCGGCGGGAGTTCTGTCAATTG	GGCCCCGAGGTGGCGGCGGGACAATACAAGGTGCCCCCGGGGCAGATTCTCCAGAATAAG[CG]CTCGAGCCCCACAGAACGCAGATCGGACTAGTGGGGCTTCGGCGGGAGTTCTGTCAATTG	GRCm10			chr11:80089321-80089678	chr11	80089321	80089678	357	40	239	22.4	66.9	1.01
cg28113125	Plekhg1	0.261069	0.40514	2.61173e-05	0.0468629	10	Plekhg1	F	2.651	cg28113125_TC11	cg28113125	62669362	TTCAATACTCAAAAATTACCTCAAACTTCCCAATAATAAAAACTAAACCA	81718292	TTCAATACTCAAAAATTACCTCAAACTTCCCAATAATAAAAACTAAACCG	T	Red	R	cg	F	T	C	1	1	10	3819431	Mus musculus	mm10	TTCAaTaCTCAAaAATTaCCTCAaACTTCCCAATAATAaAAACTAaaCCr	GACACGTGTGATCTTCTACAATAAACTTTAATGGTCCTTTTGAGACGTTGTACCCATACT[CG]GCCTAGTTTCTATTATTGGGAAGTCTGAGGCAATTCTTGAGCACTGAACTGTCCTTTGAT	GACACGTGTGATCTTCTACAATAAACTTTAATGGTCCTTTTGAGACGTTGTACCCATACT[CG]GCCTAGTTTCTATTATTGGGAAGTCTGAGGCAATTCTTGAGCACTGAACTGTCCTTTGAT	GRCm10
cg33429644		0.261602	0.40333	5.14282e-06	0.0468629	15		R	4.35353	cg33429644_BC11	cg33429644	61655188	ATCAATTAACCATATCTAAAACAATACTCTCTCCTAATATATAAATTTCA	56645386	ATCAATTAACCATATCTAAAACAATACTCTCTCCTAATATATAAATTTCG	G	Grn	G	cg	R	B	C	1	1	15	65688938	Mus musculus	mm10	ATCAaTTAACCATATCTaaAACAATACTCTCTCCTaaTaTATAaaTTTCr	ATTACAATGACAATCAGTTAACCATATCTGGAACAATACTCTCTCCTGGTGTATAGGTTT[CG]CTGTTGTTCTCTCTCTCTCTCTCTCTCTCTCTCTCTCTCTCTCTCTCTCTCTAGCTATTC	ATTACAATGACAATCAGTTAACCATATCTGGAACAATACTCTCTCCTGGTGTATAGGTTT[CG]CTGTTGTTCTCTCTCTCTCTCTCTCTCTCTCTCTCTCTCTCTCTCTCTCTCTAGCTATTC	GRCm10
cg30029896	Krt33b	0.261695	0.125079	1.4619e-05	0.0468629	11	Krt33b	F	3.25969	cg30029896_TC21	cg30029896	28606924	ATAAAACTCCAAAAAAAACCAAACCTTCTACCAAACACAAAACATCAAAC						cg	F	T	C	2	1	11	100029864	Mus musculus	mm10	TAAAaCTCCAAAaAaaACCAaaCCTTCTACCAaACACAaaACATCAaaCr	GCAGGCAGCAGTTGTATGGCATGGTGCTGGAGGGAGCAGAGTTATGAGAGTCAACTTCTA[CG]CCTGATGTCCTGTGTCTGGTAGAAGGCCTGGTCCTCTTTGGAGCTTTATATCCTGTCAGT	GCAGGCAGCAGTTGTATGGCATGGTGCTGGAGGGAGCAGAGTTATGAGAGTCAACTTCTA[CG]CCTGATGTCCTGTGTCTGGTAGAAGGCCTGGTCCTCTTTGGAGCTTTATATCCTGTCAGT	GRCm10
cg39468278	Hey1	0.261803	0.193867	5.94243e-06	0.0468629	3	Hey1	F	4.20243	cg39468278_TC11	cg39468278	4623255	TAAAAAAATCAAATTATATTTCACAAACACCAAACTACTTTCAAACTCCA	82626485	TAAAAAAATCGAATTATATTTCACAAACACCAAACTACTTTCAAACTCCG	T	Red	R	cg	F	T	C	1	1	3	8663663	Mus musculus	mm10	TAaaAAAATCraaTTaTaTTTCACAaaCACCAAaCTACTTTCAaACTCCr	CCTAAGCACTCTCAGTCTCACGGATTTCACCGTTCACCAGTGTCGACCTGCGTAAGCGAT[CG]GAGTCTGAAAGTAGCTTGGTGCCTGTGAAACACAACCCGATTTTCCTAGAACTCCCATAT	CCTAAGCACTCTCAGTCTCACGGATTTCACCGTTCACCAGTGTCGACCTGCGTAAGCGAT[CG]GAGTCTGAAAGTAGCTTGGTGCCTGTGAAACACAACCCGATTTTCCTAGAACTCCCATAT	GRCm10	chr3:8666662-8667747	chr3:8664657-8665054
cg31011088	Efcab11	0.262205	0.114529	2.23505e-05	0.0468629	12	Efcab11	R	2.81443	cg31011088_BC21	cg31011088	34749977	TACTAACCTTATTATAAAACAAACTAAAATAAACACCCTAAACCATACAC						cg	R	B	C	2	1	12	99805150	Mus musculus	mm10	aCTaaCCTTaTTATAaaaCAaACTaAAaTaaACACCCTaAaCCATaCACr	GAATTGTGTTTTGCTGGCCTTGTTATAGGGCAGACTGAAGTGGACACCCTGAGCCATGCA[CG]CCACACAAGCTATATTTGGAATTCTGGAGAAATTCTGGCTGACCCAGGACTGTATGCTGG	GAATTGTGTTTTGCTGGCCTTGTTATAGGGCAGACTGAAGTGGACACCCTGAGCCATGCA[CG]CCACACAAGCTATATTTGGAATTCTGGAGAAATTCTGGCTGACCCAGGACTGTATGCTGG	GRCm10
cg47258343	Cspg5	0.263014	0.183714	4.71432e-05	0.0492892	9	Cspg5	F	2.03113	cg47258343_TC11	cg47258343	30644495	AACAATTACAACTACATCAAAACAACCATCTAACCAACAATAATTTCACA	38644273	AACAATTACAACTACATCAAAACAACCATCTAACCAACAATAATTTCACG	T	Red	R	cg	F	T	C	1	1	9	110255823	Mus musculus	mm10	aaCAATTACAACTaCATCAAaACAACCATCTaaCCAACAaTaATTTCACr	ACATTCCTTCTCACATATTAGCATCTCTGAAATTGGATTGTGTCTTACAATTGCTGGCAT[CG]TGAAATCACTGTTGGCCAGATGGTTGTCTTGATGCAGTTGTAATTGCCTGGCATGCACAA	ACATTCCTTCTCACATATTAGCATCTCTGAAATTGGATTGTGTCTTACAATTGCTGGCAT[CG]TGAAATCACTGTTGGCCAGATGGTTGTCTTGATGCAGTTGTAATTGCCTGGCATGCACAA	GRCm10
cg35089976		0.263092	0.186472	5.50004e-07	0.0361449	17		R	6.67701	cg35089976_BC21	cg35089976	90802915	ACAACTCAATCTTCAACTAAATCTTTTAAACAATTATACTACAAAACAAC						cg	R	B	C	2	1	17	62161873	Mus musculus	mm10	CAaCTCAaTCTTCAACTaAaTCTTTTAaACAaTTaTaCTACAaAACAACr	TATACAAAGGGACAGCTCAGTCTTCAACTGAGTCTTTTAGACAGTTGTGCTACAGAACAA[CG]TCTGTTTATGTTCCTGTGTCTTCCTTTTCTTTCAGGCACTGACAGGAATAGGTATCCACC	TATACAAAGGGACAGCTCAGTCTTCAACTGAGTCTTTTAGACAGTTGTGCTACAGAACAA[CG]TCTGTTTATGTTCCTGTGTCTTCCTTTTCTTTCAGGCACTGACAGGAATAGGTATCCACC	GRCm10
cg46450686	Hephl1	0.26336	0.12754	4.354e-05	0.0485209	9	Hephl1	R	2.11459	cg46450686_BC21	cg46450686	29639483	CTCCAATCTATTACCACTAATCATATCTACAAATACCTATTTACTAAAAC						cg	R	B	C	2	1	9	15077768	Mus musculus	mm10	TCCAATCTaTTaCCACTaATCATATCTaCAAATaCCTaTTTACTaAAACr	TTCTTAACAAACTCCAATCTGTTGCCACTGATCATATCTGCAAATGCCTGTTTACTGAAA[CG]CTTGCAAATTACTCAGAATCTATGAACACCTGGTAGCTTTGAGAAGCAAATGCAAAGGCA	TTCTTAACAAACTCCAATCTGTTGCCACTGATCATATCTGCAAATGCCTGTTTACTGAAA[CG]CTTGCAAATTACTCAGAATCTATGAACACCTGGTAGCTTTGAGAAGCAAATGCAAAGGCA	GRCm10
cg38681872	Large2	0.263423	0.178199	2.67025e-06	0.0468629	2	Large2	F	5.03771	cg38681872_TC11	cg38681872	54748400	CAAACTACTATTAATAAATCTACCTCCCTTTATACAACTAAACTTTCCCA	59661209	CAAACTACTATTAATAAATCTACCTCCCTTTATACAACTAAACTTTCCCG	G	Grn	G	cg	F	T	C	1	1	2	92372171	Mus musculus	mm10	CAaaCTACTaTTaATaaATCTaCCTCCCTTTATACAACTaaACTTTCCCr	GAACTTGGACCTGCCCTTTAAGGTAAGGGCCTCACCAGCAGCTCAAGCTGGGCCTTTTAG[CG]GGAAAGTCCAGTTGTATAAAGGGAGGCAGATCCATCAACAGTAGCCTGGGGCTGGCTCCC	GAACTTGGACCTGCCCTTTAAGGTAAGGGCCTCACCAGCAGCTCAAGCTGGGCCTTTTAG[CG]GGAAAGTCCAGTTGTATAAAGGGAGGCAGATCCATCAACAGTAGCCTGGGGCTGGCTCCC	GRCm10	chr2:92375367-92375652												chr2:92370592-92371064
cg45419168		0.263694	0.171596	6.08076e-06	0.0468629	8		F	4.17836	cg45419168_TC21	cg45419168	31639216	AAATCTCCTCCTCTCCCATATTTAATAACTAATATAAATCACAATTTACC						cg	F	T	C	2	1	8	15037579	Mus musculus	mm10	aaTCTCCTCCTCTCCCATATTTaaTaaCTaATaTAAATCACAATTTaCCr	TCCTCAGTCCAATTCGAATGCTTTTCCACCAGAGGTCTGGGTTCTGAGATGAGTGGAAAA[CG]GCAAATTGTGATTTACATCAGCCACCAAATATGGGAGAGGAGGAGACCCAAGTGTGTGAA	TCCTCAGTCCAATTCGAATGCTTTTCCACCAGAGGTCTGGGTTCTGAGATGAGTGGAAAA[CG]GCAAATTGTGATTTACATCAGCCACCAAATATGGGAGAGGAGGAGACCCAAGTGTGTGAA	GRCm10
cg36012043		0.26376	0.192276	2.50728e-05	0.0468629	18		R	2.69383	cg36012043_BC21	cg36012043	63658351	CACTTATAATCATTACTAACTATATCCAACTAATCTATCAACATCTTTAC						cg	R	B	C	2	1	18	82718026	Mus musculus	mm10	ACTTATAATCATTaCTAACTaTaTCCAaCTAATCTATCAACATCTTTACr	TCCCATGTGCGCACTTATAATCATTGCTAACTGTGTCCAGCTAATCTATCAACATCTTTA[CG]CACATTTGTTGTCATGGTGATCTGAAGGGCCAGCTCTGGGTCTACCTGGAATTTGTTTGT	TCCCATGTGCGCACTTATAATCATTGCTAACTGTGTCCAGCTAATCTATCAACATCTTTA[CG]CACATTTGTTGTCATGGTGATCTGAAGGGCCAGCTCTGGGTCTACCTGGAATTTGTTTGT	GRCm10
cg44603724	Gabrb3	0.264024	0.119895	8.47302e-06	0.0468629	7	Gabrb3	R	3.83118	cg44603724_BC21	cg44603724	15796507	AATATTAATCAAAAACAAACACCAATTAATACACACTCTAATTTTATATC						cg	R	B	C	2	1	7	57590043	Mus musculus	mm10	ATATTaaTCAAAAACAAaCACCAaTTaaTACACACTCTaATTTTATATCr	AAAACTGCTGGAATATTGGTCAAAAACAAGCACCAGTTGGTACACACTCTGATTTTATAT[CG]CCACTGTTCACTCGCTAGTGCACATTCCACCTGTACATCACTAGAGTACACCCACTGGTG	AAAACTGCTGGAATATTGGTCAAAAACAAGCACCAGTTGGTACACACTCTGATTTTATAT[CG]CCACTGTTCACTCGCTAGTGCACATTCCACCTGTACATCACTAGAGTACACCCACTGGTG	GRCm10		chr7:57590812-57592071
cg37721130	Mpzl1	0.264457	0.22907	2.27903e-05	0.0468629	1	Mpzl1	R	2.79398	cg37721130_BC21	cg37721130	71789392	TATACTCCATTCAATAAACCTAAAATCCTCATCAAATAAACTTTCCACTC						cg	R	B	C	2	1	1	165618458	Mus musculus	mm10	ATACTCCATTCAaTaAaCCTaAAATCCTCATCAAaTaAACTTTCCACTCr	GGCTACAGAAATATACTCCATTCAGTGAGCCTGAAATCCTCATCAAGTGAACTTTCCACT[CG]CCGGGAACACACTCCTTCCTCTGCACGCTGTCTGAGCCTCTGCTTCAGGCTTCAATCTCA	GGCTACAGAAATATACTCCATTCAGTGAGCCTGAAATCCTCATCAAGTGAACTTTCCACT[CG]CCGGGAACACACTCCTTCCTCTGCACGCTGTCTGAGCCTCTGCTTCAGGCTTCAATCTCA	GRCm10
cg43861065	Atp2b2	0.265047	0.132478	3.65735e-05	0.0468629	6	Atp2b2	F	2.29761	cg43861065_TC21	cg43861065	92625449	RAAACCCATAACTCTACRTAACTTTAACAAAACTAAAATCCTCTAAACCC						cg	F	T	C	2	1	6	113857106	Mus musculus	mm10	AAaCCCATaaCTCTaCrTAaCTTTAACAAaaCTAaaaTCCTCTaaaCCCr	GAGATGCTCTCACCAACCATCTGTGAGGGGACAGATGCGAATGCAGCCTCCTGGGGAACA[CG]GGCCCAGAGGACCCTAGCCTTGTTAAAGCTACGCAGAGCCATGGGCTTCGTGCCCAGGTT	GAGATGCTCTCACCAACCATCTGTGAGGGGACAGATGCGAATGCAGCCTCCTGGGGAACA[CG]GGCCCAGAGGACCCTAGCCTTGTTAAAGCTACGCAGAGCCATGGGCTTCGTGCCCAGGTT	GRCm10
cg40016884	Rps27	0.265194	0.477024	3.4129e-05	0.0468629	3	Rps27	F	2.37021	cg40016884_TC21	cg40016884	17780381	AACRAATTCTCTATCRAAACCTAAACCAAAAAACTCACAAACATATTCTC						cg	F	T	C	2	1	3	90213621	Mus musculus	mm10	aCrAaTTCTCTaTCrAAACCTaaACCAAaaAACTCACAaaCATaTTCTCr	ATCAGATATAAGGAACAGGATTTCCGCTTTCGCTCCTTTCCGGCGGTGACGACCTCCCTA[CG]AGAACATGCCTGTGAGTTCCTTGGTCCAGGTTTCGACAGAGAACTCGCTCTTGGGTCCGC	ATCAGATATAAGGAACAGGATTTCCGCTTTCGCTCCTTTCCGGCGGTGACGACCTCCCTA[CG]AGAACATGCCTGTGAGTTCCTTGGTCCAGGTTTCGACAGAGAACTCGCTCTTGGGTCCGC	GRCm10			chr3:90213380-90213814	chr3	90213380	90213814	434	42	259	19.4	59.7	1.09
cg34590302		0.265556	0.1349	4.92559e-05	0.049605	17		R	1.98511	cg34590302_BC21	cg34590302	9717925	TAACTACTCAATTAACTAAACCAACTACAACAAAACAAACRTTCTCTAAC						cg	R	B	C	2	1	17	6086708	Mus musculus	mm10	AaCTaCTCAaTTaACTaaaCCAACTACAaCAAAaCAaACrTTCTCTAaCr	GAGAGCCCCTGTAGCTGCTCAGTTGACTGGGCCAACTACAGCAAAGCAGACGTTCTCTAG[CG]GCCTCTGTCTAGGCTCTGATTCTTGGAATCTGATTGACATTTGATTTGATATACTTTAGA	GAGAGCCCCTGTAGCTGCTCAGTTGACTGGGCCAACTACAGCAAAGCAGACGTTCTCTAG[CG]GCCTCTGTCTAGGCTCTGATTCTTGGAATCTGATTGACATTTGATTTGATATACTTTAGA	GRCm10
cg39232088	Jph2	0.26626	0.258093	1.66639e-05	0.0468629	2	Jph2	R	3.1224	cg39232088_BC21	cg39232088	45741193	CTACTTCAAAATAAATAACRACAATTTAACCTCRACTAAACTACTAAACC						cg	R	B	C	2	1	2	163397896	Mus musculus	mm10	TaCTTCAaaaTaaaTaaCrACAATTTAaCCTCraCTaaaCTaCTAAACCr	GGGGCCAGCGGCTGCTTCAGGGTGGGTGGCGACAATTTAGCCTCGGCTGGGCTGCTAAAC[CG]GGAACTGTCCCTCTTTGAAAAGACAGGACCCCTCAACTCCTTTCGTTGCTTTTCTTAAGG	GGGGCCAGCGGCTGCTTCAGGGTGGGTGGCGACAATTTAGCCTCGGCTGGGCTGCTAAAC[CG]GGAACTGTCCCTCTTTGAAAAGACAGGACCCCTCAACTCCTTTCGTTGCTTTTCTTAAGG	GRCm10
cg42331782	Igfbp7	0.26649	0.192537	4.18894e-05	0.0478413	5	Igfbp7	R	2.15516	cg42331782_BC11	cg42331782	61775380	CATTTATATTTCTTTTAACCCTCAAATATAATATTCTAACTAAATTACCA	61653378	CGTTTATATTTCTTTTAACCCTCAAATATAATATTCTAACTAAATTACCG	G	Grn	G	cg	R	B	C	1	1	5	77407078	Mus musculus	mm10	CrTTTaTaTTTCTTTTAACCCTCAAaTATAATaTTCTAaCTAaaTTACCr	ACAACATCAAAGCGTTTGTGTTTCTTTTAACCCTCAAGTATAATGTTCTAGCTAGGTTAC[CG]CTTGAGAATTGGAAACGCCAGTACTTGAATATTAATATGAACTTCAACTTAAAGAATTAT	ACAACATCAAAGCGTTTGTGTTTCTTTTAACCCTCAAGTATAATGTTCTAGCTAGGTTAC[CG]CTTGAGAATTGGAAACGCCAGTACTTGAATATTAATATGAACTTCAACTTAAAGAATTAT	GRCm10		chr5:77407418-77408239
cg30521915		0.266956	0.130619	3.51307e-05	0.0468629	12		R	2.33985	cg30521915_BC21	cg30521915	3672584	ATCCTAAAACATATCCCACATCTTAAAATACTAAAAACTTTCCAAACAAC						cg	R	B	C	2	1	12	32220851	Mus musculus	mm10	TCCTaAaaCATaTCCCACATCTTAAAaTACTaAAAACTTTCCAAACAaCr	CAGTTACTTACATCCTGAGGCATGTCCCACATCTTAAAGTACTGAAAACTTTCCAAACAG[CG]CCCCATCTACAGGCCAAGGATTCAGGGCATCACCTTACAGGGATAATTGCACTAAAACAG	CAGTTACTTACATCCTGAGGCATGTCCCACATCTTAAAGTACTGAAAACTTTCCAAACAG[CG]CCCCATCTACAGGCCAAGGATTCAGGGCATCACCTTACAGGGATAATTGCACTAAAACAG	GRCm10
cg45304653	Gm34964	0.266996	0.422129	4.5142e-05	0.0492156	7	Gm34964	R	2.07666	cg45304653_BC21	cg45304653	21667524	TAAATTAAATCTTTAAAACTCTACCAAATATCTTTAAATCTCCAATAAAC						cg	R	B	C	2	1	7	144790252	Mus musculus	mm10	aAaTTaAATCTTTaAAaCTCTaCCAaATATCTTTaAaTCTCCAATAAACr	GAAGCAGCAGTTGAGTTGAATCTTTGAAGCTCTGCCAGATATCTTTGAGTCTCCAATAAA[CG]CATCTATATTTTGTCCATCTTGCTTTGGAAAACCACACACGCACAGGTACAAACACAAGT	GAAGCAGCAGTTGAGTTGAATCTTTGAAGCTCTGCCAGATATCTTTGAGTCTCCAATAAA[CG]CATCTATATTTTGTCCATCTTGCTTTGGAAAACCACACACGCACAGGTACAAACACAAGT	GRCm10
cg38652747	Olfr1167	0.267364	0.11902	3.48568e-06	0.0468629	2	Olfr1167	F	4.75976	cg38652747_TC21	cg38652747	61603264	AAAAAACATTTTCCTAACTTTAATAAACACTAACTAACCACATAAAAACC						cg	F	T	C	2	1	2	88150165	Mus musculus	mm10	AAaaACATTTTCCTAACTTTaaTAAACACTaACTaaCCACATaAAAACCr	ACCATAAGTTGTGAAGTCAGAAGTGAACATATTCCATTTGTGAATGTTCTGCCTCGTTTT[CG]GTTTTCATGTGGCCAGTCAGTGTTTACCAAAGTTAGGAAAATGTCCTTTGTTCTTCAATA	ACCATAAGTTGTGAAGTCAGAAGTGAACATATTCCATTTGTGAATGTTCTGCCTCGTTTT[CG]GTTTTCATGTGGCCAGTCAGTGTTTACCAAAGTTAGGAAAATGTCCTTTGTTCTTCAATA	GRCm10
cg39816597	Rap2b	0.26752	0.229688	1.6591e-05	0.0468629	3	Rap2b	R	3.127	cg39816597_BC21	cg39816597	98702267	TCRCCTCAATACRAAACCTATACATCAAAAATAACCAAAACTTCATTCTC						cg	R	B	C	2	1	3	61365296	Mus musculus	mm10	CrCCTCAATaCraaACCTaTACATCAAaAATaaCCAaaaCTTCATTCTCr	CACGGAGCAGTTCGCCTCAATGCGGGACCTGTACATCAAGAATGGCCAGGGCTTCATTCT[CG]TCTACAGCCTGGTCAACCAGCAGAGCTTCCAGGACATCAAGCCCATGCGGGACCAGATCA	CACGGAGCAGTTCGCCTCAATGCGGGACCTGTACATCAAGAATGGCCAGGGCTTCATTCT[CG]TCTACAGCCTGGTCAACCAGCAGAGCTTCCAGGACATCAAGCCCATGCGGGACCAGATCA	GRCm10			chr3:61364473-61365665	chr3	61364473	61365665	1192	123	797	20.6	66.9	0.93
cg28708338	Ptbp1	0.267643	0.228483	2.17422e-05	0.0468629	10	Ptbp1	R	2.84338	cg28708338_BC21	cg28708338	2800925	CAAAATCAACATACTACAACAACRCCTAAAACTAATTATTCTTAATAAAC						mu	R	B	C	2	1	10	79859639	Mus musculus	mm10	AaaaTCAaCATACTaCAaCAaCrCCTaaAACTaaTTaTTCTTaaTaAACr	NNNNNNNNNNNNNNNNNNNNNNNNNNNNNNNNNNNNNNNNNNNNNNNNNNNNNNNNNNNN[NN]NNNNNNNNNNNNNNNNNNNNNNNNNNNNNNNNNNNNNNNNNNNNNNNNNNNNNNNNNNNN	CTGGGCGCTCACAGGGTCAGCATACTGCAGCAGCGCCTGGAACTGGTTGTTCTTGGTGAA[CG]TGATGATCTTCAGGACGGTGCCAAACTTAGAGAAGATCTGCAAGAGAGGATGTGTGAACT	GRCm10
cg38451239	Tbr1	0.267659	0.150724	3.78852e-05	0.0468629	2	Tbr1	F	2.26062	cg38451239_TC21	cg38451239	42611225	AATATCTATCTAATTAAATTACTATCAACAACTAACCAATAACAAAAACC						cg	F	T	C	2	1	2	61804474	Mus musculus	mm10	ATaTCTATCTAATTAAATTACTaTCAaCAaCTAACCAATaaCAAaAaCCr	CACTATGCAGCAATCAGAAAAGGCTCACTTTTGATCTTGCTGCTTATGCAGCCGATGAAA[CG]GCTCTTGCCATTGGTTAGCTGCTGACAGTAATTTAATTAGATAGACATTAATTAGGATAA	CACTATGCAGCAATCAGAAAAGGCTCACTTTTGATCTTGCTGCTTATGCAGCCGATGAAA[CG]GCTCTTGCCATTGGTTAGCTGCTGACAGTAATTTAATTAGATAGACATTAATTAGGATAA	GRCm10		chr2:61805053-61805900
cg40753549	Mob3b	0.2677	0.155342	3.69995e-05	0.0468629	4	Mob3b	R	2.28545	cg40753549_BC11	cg40753549	90625138	AAACCCTCATACTTAATCTATTTATCTAAATAAACACTAACCAAATACCA	50734828	AAACCCTCGTACTTAATCTATTTATCTAAATAAACACTAACCAAATACCG	T	Red	R	cg	R	B	C	1	1	4	35096961	Mus musculus	mm10	aAACCCTCrTaCTTaATCTaTTTATCTAAaTaAaCACTaACCAAATACCr	AACAGAACTCTGGAACCCTCGTGCTTGATCTGTTTATCTAAGTGAGCACTGACCAAATAC[CG]GGCAGATAAACAGTTCTTTCTCCCACCAATAGGACCAATGCTCCTGTAATCACGTTTCCC	AACAGAACTCTGGAACCCTCGTGCTTGATCTGTTTATCTAAGTGAGCACTGACCAAATAC[CG]GGCAGATAAACAGTTCTTTCTCCCACCAATAGGACCAATGCTCCTGTAATCACGTTTCCC	GRCm10
cg31992838	Pik3r1	0.267816	0.297278	3.69924e-05	0.0468629	13	Pik3r1	R	2.28565	cg31992838_BC21	cg31992838	84734157	CCTAAAAAATATACACACCCTAAAAAACACAACCTACCACAACCTAATTC						cg	R	B	C	2	1	13	101698751	Mus musculus	mm10	CTAaAaAaTaTACACACCCTAaAaAaCACAaCCTaCCACAACCTaATTCr	CGTACATATGTCCTAGAGAGTGTACACACCCTAGAGAGCACAGCCTGCCACAACCTGATT[CG]CTATCTGCCTGCAAATCAAAAGGCTATTTTCCTTTCCTCCAGTTAAAACTGGATCTGCTT	CGTACATATGTCCTAGAGAGTGTACACACCCTAGAGAGCACAGCCTGCCACAACCTGATT[CG]CTATCTGCCTGCAAATCAAAAGGCTATTTTCCTTTCCTCCAGTTAAAACTGGATCTGCTT	GRCm10
cg42050087	Jakmip1	0.268851	0.337548	3.64452e-05	0.0468629	5	Jakmip1	F	2.30129	cg42050087_TC21	cg42050087	2627955	ACTAACTTAAAATAACAAACTCACCTTAAAAAACTTCAAACTCTTCCCTC						cg	F	T	C	2	1	5	37107292	Mus musculus	mm10	CTaaCTTaAaaTaaCAaaCTCACCTTaaaaaaCTTCAaaCTCTTCCCTCr	GTCACTGGTGGCTGCATTTCTTTGCAGGAGAGAGAACGCCTGCTGCGCTCCAAGAGGCAT[CG]AGGGAAGAGCCTGAAGCCCCCCAAGGTGAGCCTGCCACCTCAAGCCAGTCTTACAGGAGG	GTCACTGGTGGCTGCATTTCTTTGCAGGAGAGAGAACGCCTGCTGCGCTCCAAGAGGCAT[CG]AGGGAAGAGCCTGAAGCCCCCCAAGGTGAGCCTGCCACCTCAAGCCAGTCTTACAGGAGG	GRCm10
cg29605079		0.269169	0.187503	1.16745e-06	0.0361449	11		F	5.89816	cg29605079_TC11	cg29605079	3727207	AAAACTAAATCTCAAAAAACCCCCAATATCATCAAATTCTTCTTCCTACA	55601431	AAAACTAAATCTCGAAAAACCCCCGATATCATCAAATTCTTCTTCCTACG	A	Red	R	cg	F	T	C	1	1	11	59593314	Mus musculus	mm10	AaaACTAaATCTCraaAaACCCCCrATaTCATCAAATTCTTCTTCCTaCr	TGGATCAAATTAACACTAGACAATGAGGGGCTTAGGGAGTAGGAGGCAGACAAGGCAGAA[CG]CAGGAAGAAGAATTTGATGACATCGGGGGTCTCCCGAGATCTAGTCCTTAGATCCTCGGA	TGGATCAAATTAACACTAGACAATGAGGGGCTTAGGGAGTAGGAGGCAGACAAGGCAGAA[CG]CAGGAAGAAGAATTTGATGACATCGGGGGTCTCCCGAGATCTAGTCCTTAGATCCTCGGA	GRCm10
cg33665697		0.269564	0.15497	3.69575e-05	0.0468629	15		R	2.28664	cg33665697_BC21	cg33665697	94629575	AACCTCAATTCCTAAACTAAATTAACACRCTAAACCCTTAAACTAACTAC						cg	R	B	C	2	1	15	88852253	Mus musculus	mm10	ACCTCAaTTCCTaAaCTAAaTTaACACrCTAAaCCCTTaAaCTAaCTaCr	GTGCTCATCCTAACCTCAGTTCCTGAGCTAAGTTGACACGCTAAGCCCTTGAGCTAGCTG[CG]GCAGGGCTGGTCTGACAGCTGCCCTGCTCCTCATCCATCCCTTTGACCCCACTGGCCAGG	GTGCTCATCCTAACCTCAGTTCCTGAGCTAAGTTGACACGCTAAGCCCTTGAGCTAGCTG[CG]GCAGGGCTGGTCTGACAGCTGCCCTGCTCCTCATCCATCCCTTTGACCCCACTGGCCAGG	GRCm10
cg32254199	Samd8	0.270044	0.124318	2.44199e-05	0.0468629	14	Samd8	F	2.72152	cg32254199_TC21	cg32254199	85718988	ATTAAAAATCAATAACTTTACCAAATCTTCTACTCRAAAAAAACAAACAC						cg	F	T	C	2	1	14	21779071	Mus musculus	mm10	TTAaAAATCAaTaaCTTTACCAAaTCTTCTaCTCraAaAaaACAaACACr	GAGTGTGGTAGCGTGTTGCTTCCATGCTAAGGAGTAGCAAATAGAAAAATGGGTGATTAA[CG]TGTCTGTCCTCTCCGAGCAGAAGACTTGGTAAAGCCACTGATTTCTAACATACAGCAGTC	GAGTGTGGTAGCGTGTTGCTTCCATGCTAAGGAGTAGCAAATAGAAAAATGGGTGATTAA[CG]TGTCTGTCCTCTCCGAGCAGAAGACTTGGTAAAGCCACTGATTTCTAACATACAGCAGTC	GRCm10
cg28519220	Cdh23	0.270341	0.126793	3.41992e-05	0.0468629	10	Cdh23	R	2.36806	cg28519220_BC21	cg28519220	11609541	ATAAACAACATCCATAAATCAACCCTTTCCCRACATCTAAATTAAAACAC						cg	R	B	C	2	1	10	60400553	Mus musculus	mm10	TaaaCAaCATCCATAaATCAaCCCTTTCCCraCATCTaAaTTaaAaCACr	ACTCCAACTGAGTGGGCAGCATCCATAGATCAGCCCTTTCCCGGCATCTGAGTTGGAGCA[CG]GATGGCGTATACCCACTGCCATCCCCGATGGACAGAAAGTAGCTGCCCCCTTGGCTCTCT	ACTCCAACTGAGTGGGCAGCATCCATAGATCAGCCCTTTCCCGGCATCTGAGTTGGAGCA[CG]GATGGCGTATACCCACTGCCATCCCCGATGGACAGAAAGTAGCTGCCCCCTTGGCTCTCT	GRCm10
cg39410963		0.270387	0.222957	2.11653e-05	0.0468629	2		F	2.87159	cg39410963_TC11	cg39410963	5667904	TCAACATTTTATCCAAATCTCTACTAAATACAACTCTTCATAAAACTCCA	96605558	TCAACATTTTATCCAAATCTCTACTAAATACAACTCTTCATAAAACTCCG	A	Red	R	cg	F	T	C	1	1	2	179435949	Mus musculus	mm10	TCAACATTTTATCCAaATCTCTaCTaAaTACAaCTCTTCATaAAaCTCCr	AGTATTCCTGGCTGTGTCAGGTGTGTCTCTCAGCCTGGTCAGGATTCTTCAGACCCTACA[CG]GAGCTTCATGAAGAGCTGTACTCAGCAGAGATCTGGATAAAATGTTGAGGCAACTCCAGA	AGTATTCCTGGCTGTGTCAGGTGTGTCTCTCAGCCTGGTCAGGATTCTTCAGACCCTACA[CG]GAGCTTCATGAAGAGCTGTACTCAGCAGAGATCTGGATAAAATGTTGAGGCAACTCCAGA	GRCm10
cg43342531	Tmem178b	0.270563	0.12431	7.91548e-06	0.0468629	6	Tmem178b	R	3.90244	cg43342531_BC11	cg43342531	55727372	ACTTCCTCCAAAAACCCATATTAATAAAATTATATTAACAACTACACTCA	8636553	ACTTCCTCCAAAAACCCATATTAATAAAATTATATTAACGACTACACTCG	A	Red	R	cg	R	B	C	1	1	6	39873355	Mus musculus	mm10	ACTTCCTCCAaAaaCCCATaTTaaTaaAaTTaTATTaACraCTaCACTCr	CCTGCCGGTGGCACTTCCTCCAGAGGCCCATGTTGGTGGAGTTGTATTGACGGCTGCACT[CG]TCCGCGGGGCTCATAGCGAACAGCTGCCGGCGATTCCGGGCCCGGAGGAGTTTGCCCTCC	CCTGCCGGTGGCACTTCCTCCAGAGGCCCATGTTGGTGGAGTTGTATTGACGGCTGCACT[CG]TCCGCGGGGCTCATAGCGAACAGCTGCCGGCGATTCCGGGCCCGGAGGAGTTTGCCCTCC	GRCm10			chr6:39871426-39873478	chr6	39871426	39873478	2052	173	1342	16.9	65.4	0.79
cg41240954	Tmem61	0.270871	0.174998	3.57378e-05	0.0468629	4	Tmem61	R	2.32187	cg41240954_BC21	cg41240954	46621488	ATAAAAAAATAAACTACTCTCTAACCCATAATAAAACTATTCCTATCAAC						cg	R	B	C	2	1	4	106506207	Mus musculus	mm10	TAAaaaaaTaaaCTaCTCTCTaaCCCATaATAAAaCTaTTCCTaTCAACr	GTGTGGTGAGAGTAAGGGGGTGGGCTGCTCTCTGGCCCATGATAAAGCTGTTCCTGTCAA[CG]TAGGGTGCTAGAAACAATTGGATGAGTGGCTTTCCCTTTTTGAGCCTCAGTTTCTCTTTC	GTGTGGTGAGAGTAAGGGGGTGGGCTGCTCTCTGGCCCATGATAAAGCTGTTCCTGTCAA[CG]TAGGGTGCTAGAAACAATTGGATGAGTGGCTTTCCCTTTTTGAGCCTCAGTTTCTCTTTC	GRCm10
cg38705177		0.272108	0.139631	2.29663e-05	0.0468629	2		R	2.78591	cg38705177_BC11	cg38705177	82668555	TACCAAATAACAAAAAACAAACATAAAAATCCTACTAACACTCTAAAACA	41743980	TACCAAATAACGAAAAACAAACGTAAAAATCCTACTAACACTCTAAAACG	T	Red	R	cg	R	B	C	1	1	2	94462483	Mus musculus	mm10	TACCAaATaaCrAAAaaCAAACrTAAaAATCCTACTAACACTCTaAaaCr	AGCTTCAGAGATTACCAGATGGCGAAAGGCAAACGTAAGAATCCTACTAACACTCTGAGG[CG]GCGCCATTTTCGGCTCCAGAGAACCAGCCACCTTCCTGGTCAGAGCACAGGTGTCCGCCC	AGCTTCAGAGATTACCAGATGGCGAAAGGCAAACGTAAGAATCCTACTAACACTCTGAGG[CG]GCGCCATTTTCGGCTCCAGAGAACCAGCCACCTTCCTGGTCAGAGCACAGGTGTCCGCCC	GRCm10
cg41206793	Pde4b	0.272225	0.260016	5.30494e-05	0.049605	4	Pde4b	R	1.90723	cg41206793_BC21	cg41206793	96725877	ACTACTTCCTAAAAATAAAAACTCCTCTCATAACAAATACTAACCAAACC						cg	R	B	C	2	1	4	102429701	Mus musculus	mm10	CTaCTTCCTaaaAATAAAAaCTCCTCTCATaaCAaATaCTaACCAaACCr	CATCTCAGCCTGCTGCTTCCTGGGAATAAAAGCTCCTCTCATGGCAGATGCTGACCAGAC[CG]CAGGCTGTGTTTGCTTACATCTGCTTTCTCCCTGCTTGACTGAGCTCCACAGAGGAAGAA	CATCTCAGCCTGCTGCTTCCTGGGAATAAAAGCTCCTCTCATGGCAGATGCTGACCAGAC[CG]CAGGCTGTGTTTGCTTACATCTGCTTTCTCCCTGCTTGACTGAGCTCCACAGAGGAAGAA	GRCm10
cg29056930		0.272277	0.143828	3.13577e-05	0.0468629	10		F	2.4591	cg29056930_TC21	cg29056930	89668396	ACATAAATCCACTATAAAATCCAAAATTAATTTATAAACCCCACTCACCC						cg	F	T	C	2	1	10	119086118	Mus musculus	mm10	CATAAATCCACTaTAAaATCCAAaaTTAATTTaTAAaCCCCACTCACCCr	TTCCCATGTGGTTTTGTTATTTAGCACCACCCTCAGCATCCCAGGGAGTTACCTGGTCCT[CG]GGTGAGTGGGGCTTACAAATTAACCTTGGATCTTACAGTGGATTTATGTCAGACCAGTGC	TTCCCATGTGGTTTTGTTATTTAGCACCACCCTCAGCATCCCAGGGAGTTACCTGGTCCT[CG]GGTGAGTGGGGCTTACAAATTAACCTTGGATCTTACAGTGGATTTATGTCAGACCAGTGC	GRCm10
cg30082251	Wnt9b	0.273331	0.165202	2.92847e-05	0.0468629	11	Wnt9b	F	2.53088	cg30082251_TC21	cg30082251	75658140	CTATAACACRACTATCAAAATATCCAATACCACCAACRAAACCTTAAATC						cg	F	T	C	2	1	11	103731051	Mus musculus	mm10	TATaACACraCTaTCAAaaTaTCCAaTaCCACCAACrAaaCCTTaaaTCr	GGACGAGGGGCTAGGCCCTTGGCGGGACCACCTGGCTTAGCGGGGGCCCATAGCTCCAGA[CG]ACCCAAGGCCTCGTTGGTGGCACTGGACACCTTGACAGCCGTGTCATAGCGTAGCTTCAG	GGACGAGGGGCTAGGCCCTTGGCGGGACCACCTGGCTTAGCGGGGGCCCATAGCTCCAGA[CG]ACCCAAGGCCTCGTTGGTGGCACTGGACACCTTGACAGCCGTGTCATAGCGTAGCTTCAG	GRCm10
cg45225349	Gm6249	0.275463	0.250304	3.79578e-05	0.0468629	7	Gm6249	F	2.25861	cg45225349_TC11	cg45225349	54682441	TATCTTATCTAAAAACACAAATCATCAAATCCATTCACATCTTCTCAACA	60642879	TATCTTATCTAAAAACACAAATCATCGAATCCATTCACATCTTCTCAACG	T	Red	R	cg	F	T	C	1	1	7	136693481	Mus musculus	mm10	TATCTTATCTaAAaACACAAaTCATCrAaTCCATTCACATCTTCTCAaCr	ATAGATTTGTAAAATTAATGAATGAATGAAAACATGAATGTGCCAAACTAGAAGAAAAAT[CG]CTGAGAAGATGTGAATGGACTCGATGACTTGTGTCTTCAGATAAGATAGGCAAATGAATC	ATAGATTTGTAAAATTAATGAATGAATGAAAACATGAATGTGCCAAACTAGAAGAAAAAT[CG]CTGAGAAGATGTGAATGGACTCGATGACTTGTGTCTTCAGATAAGATAGGCAAATGAATC	GRCm10
cg35684531		0.276022	0.542108	2.852e-07	0.0346141	18		F	7.35291	cg35684531_TC21	cg35684531	3774285	CCACTCTAAAAACCTCCTATATCTATCTAACCTATAAAATATTAAACTAC						cg	F	T	C	2	1	18	46669104	Mus musculus	mm10	CACTCTaaAaaCCTCCTaTATCTaTCTAaCCTaTaaaATATTaAACTaCr	GGGGAAGGGGGAGGGAGAAGGATGGGGAGTGGGAGTATCAAGGGGGAAGGGAGTTAACAG[CG]CAGTTCAATATCCCACAGGCTAGACAGATACAGGAGGCCTCCAGAGTGGCCTAAAGGTTA	GGGGAAGGGGGAGGGAGAAGGATGGGGAGTGGGAGTATCAAGGGGGAAGGGAGTTAACAG[CG]CAGTTCAATATCCCACAGGCTAGACAGATACAGGAGGCCTCCAGAGTGGCCTAAAGGTTA	GRCm10
cg41098244	Adamtsl1	0.276304	0.260431	2.96563e-05	0.0468629	4	Adamtsl1	R	2.51765	cg41098244_BC11	cg41098244	62629499	TAAAACAACTTACAAAACAAATTAAATACAACCACATACTCTAATCAACA	84788488	TAAAACAACTTACAAAACAAATTAAATACAACCACATACTCTAATCAACG	T	Red	R	cg	R	B	C	1	1	4	86317802	Mus musculus	mm10	TAaAACAACTTaCAAaaCAAaTTAaATACAaCCACATaCTCTAaTCAACr	TGCAACCCCACATAGAACAACTTGCAAGGCAAGTTAGATACAGCCACATGCTCTAGTCAA[CG]GTTGAGTTGAGGTGGTGATATTATTTTTAGTATGTTGAATCTCCAAAGAAGAAAGTATTA	TGCAACCCCACATAGAACAACTTGCAAGGCAAGTTAGATACAGCCACATGCTCTAGTCAA[CG]GTTGAGTTGAGGTGGTGATATTATTTTTAGTATGTTGAATCTCCAAAGAAGAAAGTATTA	GRCm10
cg39112220	Fam110a	0.276905	0.195387	5.22135e-05	0.049605	2	Fam110a	R	1.92391	cg39112220_BC21	cg39112220	26717839	AAAATAATAAACTACTTAATAAAACACCTCACRCATAATATAAAACAAAC						cg	R	B	C	2	1	2	151978900	Mus musculus	mm10	AaATAATAAACTaCTTAATAAaACACCTCACrCATAATATaaAACAaACr	TTCCACTGGGGAAGATAATAAACTGCTTAATAAGACACCTCACGCATAATATGGAACAGA[CG]CTACTGAGAAAAACAGGACACTCGGGGAGAGATCAGGCTACAGGAAGCTAGACGACGTGG	TTCCACTGGGGAAGATAATAAACTGCTTAATAAGACACCTCACGCATAATATGGAACAGA[CG]CTACTGAGAAAAACAGGACACTCGGGGAGAGATCAGGCTACAGGAAGCTAGACGACGTGG	GRCm10		chr2:151979936-151980339
cg38245364	Gm13412	0.277171	0.152948	4.73637e-06	0.0468629	2	Gm13412	R	4.43957	cg38245364_BC21	cg38245364	32701466	CCTCTCTACTTCTACAAATAATTAAAATCCAATCACCAATAAATCAACAC						cg	R	B	C	2	1	2	32527830	Mus musculus	mm10	CTCTCTaCTTCTACAAATAATTaaAaTCCAaTCACCAaTaAATCAaCACr	TGGCTCCACTGCCTCTCTGCTTCTACAAATAATTGGAGTCCAGTCACCAGTGAATCAGCA[CG]GACAGCCCTTGGCAAGCCGGACCGAGAAGGTTGCTTGGCGTGGCATGTCTGGGTGAAGGC	TGGCTCCACTGCCTCTCTGCTTCTACAAATAATTGGAGTCCAGTCACCAGTGAATCAGCA[CG]GACAGCCCTTGGCAAGCCGGACCGAGAAGGTTGCTTGGCGTGGCATGTCTGGGTGAAGGC	GRCm10
cg32362374	Gdf2	0.277458	0.15309	1.12209e-05	0.0468629	14	Gdf2	R	3.53697	cg32362374_BC21	cg32362374	93741304	CCAACAACCACTACCAAAAAACTTCTCTCAAAATAAACTTTAAAAACATC						cg	R	B	C	2	1	14	33945336	Mus musculus	mm10	CAaCAaCCACTaCCAaAAaACTTCTCTCAaaaTaAACTTTaAaaACATCr	GAGCACCGGAGCCAGCAGCCACTGCCAGAAGACTTCTCTCAGGGTGAACTTTGAGGACAT[CG]GCTGGGACAGCTGGATCATTGCACCCAAGGAATATGACGCCTATGAGTGTAAAGGGGGTT	GAGCACCGGAGCCAGCAGCCACTGCCAGAAGACTTCTCTCAGGGTGAACTTTGAGGACAT[CG]GCTGGGACAGCTGGATCATTGCACCCAAGGAATATGACGCCTATGAGTGTAAAGGGGGTT	GRCm10
cg41486195	Mecr	0.277996	0.332376	7.5442e-06	0.0468629	4	Mecr	R	3.95273	cg41486195_BC11	cg41486195	90698902	CACCTAAATATTAATATACAACCATATAAATCAATATCAACTTTAACTCA	85800205	CACCTAAATATTAATATACAACCATATAAATCAATATCAACTTTAACTCG	G	Grn	G	cg	R	B	C	1	1	4	131850757	Mus musculus	mm10	CACCTAaATaTTaaTaTaCAaCCATaTAAATCAaTaTCAaCTTTaACTCr	GACTTCCAAACTCACCTAGATGTTGGTGTGCAGCCATGTAAATCAGTGTCAGCTTTGACT[CG]CCAGTGTACACTTCAGAATCTCCAGGAACTGTGCTTCCTAGTAGACATGGACTGTTAACA	GACTTCCAAACTCACCTAGATGTTGGTGTGCAGCCATGTAAATCAGTGTCAGCTTTGACT[CG]CCAGTGTACACTTCAGAATCTCCAGGAACTGTGCTTCCTAGTAGACATGGACTGTTAACA	GRCm10
cg41222791	Dab1	0.278116	0.145566	3.5808e-05	0.0468629	4	Dab1	R	2.31981	cg41222791_BC21	cg41222791	9749551	ACCCTCTTAAATATTTTACRCTAACACAATTTACCCTTTCTCTAACAACC						cg	R	B	C	2	1	4	104463596	Mus musculus	mm10	CCCTCTTaAATaTTTTACrCTaaCACAaTTTaCCCTTTCTCTaACAACCr	CGCAGACTCCCACCCTCTTGAATGTTTTACGCTGGCACAGTTTGCCCTTTCTCTGACAAC[CG]CCTTAAAAATGTCCTCCTCTCTGGCTGAAGATGAGATACACACCCCCACTCCTGTTTTCT	CGCAGACTCCCACCCTCTTGAATGTTTTACGCTGGCACAGTTTGCCCTTTCTCTGACAAC[CG]CCTTAAAAATGTCCTCCTCTCTGGCTGAAGATGAGATACACACCCCCACTCCTGTTTTCT	GRCm10
cg42101680		0.278351	0.184555	4.2956e-05	0.0483117	5		F	2.12877	cg42101680_TC11	cg42101680	99705588	AACAAACTAAACACACTAACTAAAAAATACTATAAAAACCCTCTATAACA	77792407	AACAAACTAAACACACTAACTAAAAAATACTATAAAAACCCTCTATAACG	T	Red	R	cg	F	T	C	1	1	5	44799684	Mus musculus	mm10	aaCAaaCTaAaCACACTaaCTaaaAAaTaCTaTaaaAaCCCTCTATAaCr	GTGCTCCCTCCCCTCCCGCGCTCCCTCCCTCCCTCTCCCTCCTCGTTCCCTCTCCTCTCT[CG]CTATAGAGGGCTCCCACAGCACTTCCCAGCCAGTGTGCTCAGCCTGCCTGCCTGCCTGCC	GTGCTCCCTCCCCTCCCGCGCTCCCTCCCTCCCTCTCCCTCCTCGTTCCCTCTCCTCTCT[CG]CTATAGAGGGCTCCCACAGCACTTCCCAGCCAGTGTGCTCAGCCTGCCTGCCTGCCTGCC	GRCm10
cg42145664		0.278576	0.32783	5.22995e-05	0.049605	5		R	1.92218	cg42145664_BC21	cg42145664	10749404	CCTAAACTACACRAAACCTAAACTAAAACCTACACACTAAAAATTTACTC						cg	R	B	C	2	1	5	52528771	Mus musculus	mm10	CTaaaCTACACraAaCCTaaaCTAaAACCTACACACTaaAaaTTTaCTCr	TGCCCGGGAATCCTGGGCTACACGGAGCCTGGGCTAGAACCTACACACTGGAGGTTTGCT[CG]GGTTATTTATAGTGTCAGAGGGTGCAAATGGCTGGCAGTCAGCAGAGGGAGGGAAAGCCA	TGCCCGGGAATCCTGGGCTACACGGAGCCTGGGCTAGAACCTACACACTGGAGGTTTGCT[CG]GGTTATTTATAGTGTCAGAGGGTGCAAATGGCTGGCAGTCAGCAGAGGGAGGGAAAGCCA	GRCm10
cg36406577	Sfrp5	0.280261	0.172746	3.84495e-05	0.0468629	19	Sfrp5	F	2.2451	cg36406577_TC21	cg36406577	71724835	TCAAAAAAAATAACCCCATACCTCTACTTTAAAACCTATACAATAAATAC						cg	F	T	C	2	1	19	42198560	Mus musculus	mm10	CAAAaAaaaTAaCCCCATaCCTCTaCTTTaaAaCCTaTaCAaTAaaTaCr	CTTGGCCTCACCTTCACTCCCAGGCTGACCCATCACCCCCCCCCCCCAAGGATGGCTTCA[CG]CACCTACTGCACAGGCTCCAAAGCAGAGGCATGGGGCTACCCTCTTTGACTGAAGGGTTC	CTTGGCCTCACCTTCACTCCCAGGCTGACCCATCACCCCCCCCCCCCAAGGATGGCTTCA[CG]CACCTACTGCACAGGCTCCAAAGCAGAGGCATGGGGCTACCCTCTTTGACTGAAGGGTTC	GRCm10	chr19:42201463-42202340
cg39857417	Schip1	0.280617	0.288952	1.2909e-05	0.0468629	3	Schip1	F	3.39009	cg39857417_TC21	cg39857417	94624238	ATAACTTTACCTACTAACAAAATAACTCTCTATAAATTCCTTTCCAAAAC						cg	F	T	C	2	1	3	68064886	Mus musculus	mm10	TAACTTTACCTaCTAACAAAaTaaCTCTCTATaaATTCCTTTCCAAaaCr	CTCCATGGTGCTGAAGAGCTACCCTCGTCCATTTGAGAAGGAAGAGCGGTTCACTGAAAC[CG]CCTTGGAAAGGAATCCATAGAGAGCCACTTTGTTAGCAGGTAAAGTTACCTAGAGAGTTT	CTCCATGGTGCTGAAGAGCTACCCTCGTCCATTTGAGAAGGAAGAGCGGTTCACTGAAAC[CG]CCTTGGAAAGGAATCCATAGAGAGCCACTTTGTTAGCAGGTAAAGTTACCTAGAGAGTTT	GRCm10
cg38657870	Olfr1241	0.284015	0.160213	3.75328e-07	0.0346141	2	Olfr1241	F	7.07075	cg38657870_TC21	cg38657870	77684885	TAAAAATCTTAATTTACTAATAAAAACTCTTAAACAAACCCTACCTTAAC						cg	F	T	C	2	1	2	89483192	Mus musculus	mm10	aAAAaTCTTaATTTACTaATaAAAaCTCTTaAACAaACCCTaCCTTaACr	TATGGGACAGATAATGATGATGTGCTTAATGCCATAGTGAACTGATGGTCAAGATCACAA[CG]TCAAGGCAGGGTCTGTTCAAGAGCTTTCATCAGTAAATCAAGACTTTCAAGAAGGTCAAT	TATGGGACAGATAATGATGATGTGCTTAATGCCATAGTGAACTGATGGTCAAGATCACAA[CG]TCAAGGCAGGGTCTGTTCAAGAGCTTTCATCAGTAAATCAAGACTTTCAAGAAGGTCAAT	GRCm10
cg37319556	Serpinb12	0.284131	0.298961	1.42338e-05	0.0468629	1	Serpinb12	R	3.28768	cg37319556_BC21	cg37319556	46779389	TACAACACTTCCACCCATTATAACTACAACAAATATCAACATATTTCAAC						cg	R	B	C	2	1	1	106940020	Mus musculus	mm10	aCAACACTTCCACCCATTATAaCTaCAaCAaATaTCAACATaTTTCAACr	TGATTCTACTATGCAACACTTCCACCCATTATAGCTGCAGCAGATGTCAACATGTTTCAA[CG]ATGCTGCCTAAGATTTCAGATATTAGAACTCTCTACCACAGAAACAAGGCAAAGGAGTCC	TGATTCTACTATGCAACACTTCCACCCATTATAGCTGCAGCAGATGTCAACATGTTTCAA[CG]ATGCTGCCTAAGATTTCAGATATTAGAACTCTCTACCACAGAAACAAGGCAAAGGAGTCC	GRCm10
cg36108985	Rasgrp2	0.28541	0.204855	1.83908e-05	0.0468629	19	Rasgrp2	F	3.01899	cg36108985_TC21	cg36108985	68717295	AAAAAAAATAATTTCCTACTTCCTACRCTCCAACTCCRTACTAAAAAACC						cg	F	T	C	2	1	19	6413152	Mus musculus	mm10	aAaaAaATaATTTCCTACTTCCTaCrCTCCAaCTCCrTaCTaaaAaaCCr	TGGCGACAGGCAACCGGGCGTAGCGAGTTACTCTCCTGGAAGTTGTGTACGAAGCCCATG[CG]GCCTCCCAGCACGGAGCTGGAGCGCAGGAAGTAGGAAATCATCTCCTCCCGGCTGATGCA	TGGCGACAGGCAACCGGGCGTAGCGAGTTACTCTCCTGGAAGTTGTGTACGAAGCCCATG[CG]GCCTCCCAGCACGGAGCTGGAGCGCAGGAAGTAGGAAATCATCTCCTCCCGGCTGATGCA	GRCm10			chr19:6413127-6413349	chr19	6413127	6413349	222	19	149	17.1	67.1	0.8
cg40384963		0.285537	0.404761	1.1711e-05	0.0468629	3		F	3.49217	cg40384963_TC21	cg40384963	45756820	CCTAAAAACTAAAACATTTCCCAACACTAACACAACAACACAAAATTTAC						cg	F	T	C	2	1	3	137561979	Mus musculus	mm10	CTAaAaACTAaAACATTTCCCAaCACTAACACAaCAaCACAaAaTTTaCr	TGCTGGAGAAAGGGGCTCAGTTACAATTCCCTCTGGGTTGAAATCTGAGTTTTGATGGAA[CG]CAAACTCTGTGCTGCTGTGTTAGTGCTGGGAAATGTTCTAGTCTCTAGGGTATTGGGATC	TGCTGGAGAAAGGGGCTCAGTTACAATTCCCTCTGGGTTGAAATCTGAGTTTTGATGGAA[CG]CAAACTCTGTGCTGCTGTGTTAGTGCTGGGAAATGTTCTAGTCTCTAGGGTATTGGGATC	GRCm10
cg36087545	Cnih2	0.286076	0.295037	1.34061e-05	0.0468629	19	Cnih2	F	3.35048	cg36087545_TC21	cg36087545	65712979	TCAAAACTCCRATTCCTCCTAATAAAAATACCTTTTCCAAACTCTAAACC						cg	F	T	C	2	1	19	5094517	Mus musculus	mm10	CAaaaCTCCraTTCCTCCTaaTaaaaATaCCTTTTCCAaaCTCTaaaCCr	CCCGCCGTCCCCATGGTGACTGTCGCCATGGAGGGGCCTTCACCCGCATCTCCATGGCAA[CG]GCCCAGAGCCTGGAAAAGGCATCCCCACCAGGAGGAACCGGAGCCCTGAGTCCGCTCCAG	CCCGCCGTCCCCATGGTGACTGTCGCCATGGAGGGGCCTTCACCCGCATCTCCATGGCAA[CG]GCCCAGAGCCTGGAAAAGGCATCCCCACCAGGAGGAACCGGAGCCCTGAGTCCGCTCCAG	GRCm10	chr19:5098312-5098610
cg34148804	Tmem39a	0.286305	0.227767	4.16951e-05	0.0478413	16	Tmem39a	R	2.16004	cg34148804_BC21	cg34148804	68787520	AAAAACAAATTATTCCTATCTACTAACATTCCAATATTCCAAACTCTTAC						cg	R	B	C	2	1	16	38582223	Mus musculus	mm10	AAAACAAATTATTCCTATCTACTaaCATTCCAATaTTCCAAACTCTTACr	ACCTAACTTTAGAAAACAAATTATTCCTATCTACTGGCATTCCAATGTTCCAAACTCTTA[CG]CTGTGTATGAAGAACCTCATTTCCCCTCCATTATATCATCTGCATAACTCAAATAACTTC	ACCTAACTTTAGAAAACAAATTATTCCTATCTACTGGCATTCCAATGTTCCAAACTCTTA[CG]CTGTGTATGAAGAACCTCATTTCCCCTCCATTATATCATCTGCATAACTCAAATAACTTC	GRCm10
cg30220445	Itgb4	0.289811	0.284848	1.46923e-05	0.0468629	11	Itgb4	F	3.25445	cg30220445_TC21	cg30220445	73762591	TTCTATATCCTCTCACACTAACACATAAAAATCTCCTCTAACTACATTAC						cg	F	T	C	2	1	11	115980867	Mus musculus	mm10	TCTATaTCCTCTCACACTaaCACATAaaAaTCTCCTCTaACTaCATTaCr	GGAAACAGAGTCAGCTTCAGGCAGGGAAGGATCAGGTCCCCCGTGCTCCGGTGCGTACGA[CG]CAATGCAGTCAGAGGAGACTCCTATGTGCCAGTGTGAGAGGACATAGAACACGTGACCAG	GGAAACAGAGTCAGCTTCAGGCAGGGAAGGATCAGGTCCCCCGTGCTCCGGTGCGTACGA[CG]CAATGCAGTCAGAGGAGACTCCTATGTGCCAGTGTGAGAGGACATAGAACACGTGACCAG	GRCm10
cg41730506	Camta1	0.290303	0.243658	2.53889e-05	0.0468629	4	Camta1	R	2.68069	cg41730506_BC21	cg41730506	26724211	CTCTTTCCTTTTACCTAAAACTCTATTCTTTACAACAAATTAAACCTTTC						cg	R	B	C	2	1	4	151361395	Mus musculus	mm10	TCTTTCCTTTTACCTaaaaCTCTaTTCTTTACAaCAAATTaaACCTTTCr	CTCATAGCCGGCTCTTTCCTTTTACCTGGGGCTCTGTTCTTTACAGCAAATTGGACCTTT[CG]CTCCGAAAGAAATAATTACTCTCCGAGGAGAAGAGAGCTGGCCATGAATGCTGATATGAC	CTCATAGCCGGCTCTTTCCTTTTACCTGGGGCTCTGTTCTTTACAGCAAATTGGACCTTT[CG]CTCCGAAAGAAATAATTACTCTCCGAGGAGAAGAGAGCTGGCCATGAATGCTGATATGAC	GRCm10
cg43078846	Kl	0.291046	0.177836	3.53441e-05	0.0468629	5	Kl	R	2.33349	cg43078846_BC21	cg43078846	31667450	ATTTTACAATAACTCRAATTTCAAACRCAACACCAACAAAAATAAACCAC						cg	R	B	C	2	1	5	150955028	Mus musculus	mm10	TTTTACAaTAACTCraaTTTCAAaCrCAaCACCAaCAAAAATAAaCCACr	GCAAAATTAATATTTTACAGTAACTCGGGTTTCAAGCGCAGCACCAGCAAAAATAAGCCA[CG]TGCCTGCCAGTTGCTAATGTCTTGTGGCTACAAAGTCCACTGCACTTCTACAAAGGACAG	GCAAAATTAATATTTTACAGTAACTCGGGTTTCAAGCGCAGCACCAGCAAAAATAAGCCA[CG]TGCCTGCCAGTTGCTAATGTCTTGTGGCTACAAAGTCCACTGCACTTCTACAAAGGACAG	GRCm10													chr5:150952564-150953491
cg44416127	Scgb2b27	0.291127	0.231965	1.35911e-05	0.0468629	7	Scgb2b27	R	3.33612	cg44416127_BC21	cg44416127	52776976	ATAATTCCTCATTAAAACAATCCTAAATCTTTTCAAAAACCACCCTTTCC						cg	R	B	C	2	1	7	34013254	Mus musculus	mm10	TaaTTCCTCATTaAAaCAATCCTaaATCTTTTCAAAaaCCACCCTTTCCr	TTTGGTGGTTAATGGTTCCTCATTGAAGCAATCCTGGATCTTTTCAAAGGCCACCCTTTC[CG]CTGCAGTAGCTTGAAACATCGAAAGGTAGGCATTCAGAGCTAGCCTATTTCCACCCAGTA	TTTGGTGGTTAATGGTTCCTCATTGAAGCAATCCTGGATCTTTTCAAAGGCCACCCTTTC[CG]CTGCAGTAGCTTGAAACATCGAAAGGTAGGCATTCAGAGCTAGCCTATTTCCACCCAGTA	GRCm10
cg31438158	Fars2	0.293446	0.208389	2.32252e-05	0.0468629	13	Fars2	R	2.77415	cg31438158_BC21	cg31438158	75744977	ACAACAAACTTCTTATATCTAAACCAAATATAATATCAACCAACCAACTC						cg	R	B	C	2	1	13	36296812	Mus musculus	mm10	CAACAaACTTCTTATATCTaAACCAAATaTaaTaTCAaCCAACCAaCTCr	CTTGTTGCTGAGCAACAGACTTCTTATATCTGAACCAAATGTGGTGTCAGCCAACCAGCT[CG]TGCAGCCACAGGCCTGTAAGTCTGGTGCTGCTTCCTTTCCTTCCATCGTTATTTATATCA	CTTGTTGCTGAGCAACAGACTTCTTATATCTGAACCAAATGTGGTGTCAGCCAACCAGCT[CG]TGCAGCCACAGGCCTGTAAGTCTGGTGCTGCTTCCTTTCCTTCCATCGTTATTTATATCA	GRCm10
cg38851233	Fsip1	0.297037	0.199884	5.27918e-05	0.049605	2	Fsip1	F	1.91235	cg38851233_TC21	cg38851233	40769489	CTCAAACTAATTCCRACAATCATCCCTTATCACTAACTAACTTTAAAAAC						cg	F	T	C	2	1	2	118249078	Mus musculus	mm10	TCAaaCTaATTCCrACAaTCATCCCTTaTCACTaACTaACTTTAAaaACr	AAGCTCAGACAACGAATCACTGCTCACGTCATTCTTAACTCATGCTACTGCCTAAGAAAT[CG]TCCTTAAAGTCAGTCAGTGACAAGGGATGACTGTCGGAATCAGCCTGAGAGTTACTTCAA	AAGCTCAGACAACGAATCACTGCTCACGTCATTCTTAACTCATGCTACTGCCTAAGAAAT[CG]TCCTTAAAGTCAGTCAGTGACAAGGGATGACTGTCGGAATCAGCCTGAGAGTTACTTCAA	GRCm10
cg34139942	Fstl1	0.297881	0.358978	5.10247e-05	0.049605	16	Fstl1	R	1.94808	cg34139942_BC21	cg34139942	9776275	ACTTTTATTTTCTAACAATCCTTCTCRAATAACATACTCCTTAAAAAAAC						cg	R	B	C	2	1	16	37793922	Mus musculus	mm10	CTTTTaTTTTCTAaCAATCCTTCTCrAATaaCATACTCCTTAAAAAaACr	GAAATGGACTTGCTTTTGTTTTCTAGCAATCCTTCTCGAATGGCATACTCCTTAAAAAGA[CG]GGACCTTTGTTCACGCACCAACGGTTTCCCAGCTCCCAGAACTGTGTCTATTAGATAATG	GAAATGGACTTGCTTTTGTTTTCTAGCAATCCTTCTCGAATGGCATACTCCTTAAAAAGA[CG]GGACCTTTGTTCACGCACCAACGGTTTCCCAGCTCCCAGAACTGTGTCTATTAGATAATG	GRCm10
cg35742451		0.309066	0.441808	5.89879e-06	0.0468629	18		R	4.21014	cg35742451_BC21	cg35742451	85660187	ATATCCTAACCTAAATAAATAATCACTCATTACRATATACAACTTCAAAC						cg	R	B	C	2	1	18	54839858	Mus musculus	mm10	TaTCCTaACCTaAATAAaTAaTCACTCATTACrATATaCAACTTCAAACr	TAGAACAAAGAGTGTCCTGACCTGAATAAGTAGTCACTCATTACGATATGCAACTTCAAA[CG]ACCGTGAATGAGTTTCTAGAGTCCACCTTTGGAGGCCAGAGGACAATGTCTGGTGTCTTC	TAGAACAAAGAGTGTCCTGACCTGAATAAGTAGTCACTCATTACGATATGCAACTTCAAA[CG]ACCGTGAATGAGTTTCTAGAGTCCACCTTTGGAGGCCAGAGGACAATGTCTGGTGTCTTC	GRCm10
cg33193599		0.320377	0.404398	1.0708e-06	0.0361449	15		R	5.98779	cg33193599_BC11	cg33193599	11724261	AAAAACAAACAACACCCAAAATAAAACCTACACAAAAAATTAATTCTACA	66797256	GAAAACAAACAACACCCGAAATAAAACCTACGCGAAAAATTAATTCTACG	T	Red	R	cg	R	B	C	1	1	15	30172359	Mus musculus	mm10	raaAACAaACAaCACCCrAaATAaAaCCTACrCraAaAaTTaATTCTaCr	CCGCGCATCCCCGGGAACAGACAGCACCCGAGATAGAGCCTACGCGGAGAGTTGATTCTG[CG]GGGCAGATGTTGGTCTGCAAAGGGGCAGCGATTGAGGGGTTTTAGAGTAGCTTGTGAGTT	CCGCGCATCCCCGGGAACAGACAGCACCCGAGATAGAGCCTACGCGGAGAGTTGATTCTG[CG]GGGCAGATGTTGGTCTGCAAAGGGGCAGCGATTGAGGGGTTTTAGAGTAGCTTGTGAGTT	GRCm10			chr15:30172358-30173548	chr15	30172358	30173548	1190	134	779	22.5	65.5	1.05
cg46670363		0.321507	0.363723	9.17331e-06	0.0468629	9		F	3.74803	cg46670363_TC11	cg46670363	51777559	TACTATTAACCATTACCCCAATACTTCCTTACAACATCTTCAAAAAAACA	89755910	TACTATTAACCATTACCCCAATACTTCCTTACAACGTCTTCAAAAAAACG	A	Red	R	cg	F	T	C	1	1	9	44251541	Mus musculus	mm10	TaCTaTTAACCATTACCCCAATaCTTCCTTaCAaCrTCTTCAAaAAaaCr	AGAGTAGGGACAAGGTTCATTATAACCAGCTGACCCTCCCACCTGCCCCCTCCCGAGTCA[CG]CCTTCTTGAAGACGCTGCAAGGAAGCATTGGGGTAATGGTTAACAGCAATGGGACTTATT	AGAGTAGGGACAAGGTTCATTATAACCAGCTGACCCTCCCACCTGCCCCCTCCCGAGTCA[CG]CCTTCTTGAAGACGCTGCAAGGAAGCATTGGGGTAATGGTTAACAGCAATGGGACTTATT	GRCm10		chr9:44253261-44253463
cg35288956		0.323964	0.348735	3.30908e-05	0.0468629	17		R	2.40264	cg35288956_BC21	cg35288956	24783175	CTAAACAACTACAAAAAATACCRTTAAACTTTAAAATCTCATAACTATAC						cg	R	B	C	2	1	17	84117006	Mus musculus	mm10	TaAACAACTaCAaAAaaTACCrTTaAaCTTTaAaaTCTCATaACTATACr	CATGTGGAAAACTGAACAACTGCAGAAGGTACCGTTGAGCTTTGAGGTCTCATGACTATA[CG]TGGTGGCCCCTGTTCCTTCTCGTTTCTAAAGTACTTCTCGTTCTTCTCAGCCGCCTAGAG	CATGTGGAAAACTGAACAACTGCAGAAGGTACCGTTGAGCTTTGAGGTCTCATGACTATA[CG]TGGTGGCCCCTGTTCCTTCTCGTTTCTAAAGTACTTCTCGTTCTTCTCAGCCGCCTAGAG	GRCm10
cg45122772		0.339453	0.441529	3.14913e-05	0.0468629	7		R	2.45464	cg45122772_BC21	cg45122772	92649254	AAACTCACTATATAAACTAAATAACCAAACTAACCTCAACATACTAACTC						cg	R	B	C	2	1	7	126759035	Mus musculus	mm10	AACTCACTATaTAaACTAaaTAACCAaaCTaaCCTCAACATACTAACTCr	TGGCTGTTCCAGAACTCACTATGTAGACTAGGTAACCAGGCTGGCCTCAACATACTAACT[CG]CCAGTGCTAGGATTAGTTAGAAGCTGTATGTATCACCATGCCCAGCTTCCATAATTTCTT	TGGCTGTTCCAGAACTCACTATGTAGACTAGGTAACCAGGCTGGCCTCAACATACTAACT[CG]CCAGTGCTAGGATTAGTTAGAAGCTGTATGTATCACCATGCCCAGCTTCCATAATTTCTT	GRCm10
cg38276813	Rab14	0.410358	0.376429	2.29783e-05	0.0468629	2	Rab14	R	2.78536	cg38276813_BC21	cg38276813	58660155	ACRAAAAACCTTAATTACCTAAAAAATTACTAATAACTAAACAACTTTCC						cg	R	B	C	2	1	2	35200791	Mus musculus	mm10	CraAAaaCCTTaaTTACCTaaaaaaTTaCTaaTaaCTaaaCAaCTTTCCr	CGGCGGCCCCTGCGGAAGGCCTTGGTTACCTGGGGGGTTGCTGGTGGCTGGGCAGCTTTC[CG]GACGGGAGGGGGACGTCAGGACGAGGAAGCGGAGGGCGGACGCGGCGGGAGGGAGGCCGG	CGGCGGCCCCTGCGGAAGGCCTTGGTTACCTGGGGGGTTGCTGGTGGCTGGGCAGCTTTC[CG]GACGGGAGGGGGACGTCAGGACGAGGAAGCGGAGGGCGGACGCGGCGGGAGGGAGGCCGG	GRCm10			chr2:35200229-35201367	chr2	35200229	35201367	1138	110	740	19.3	65	0.92
cg44232693	Vmn1r72	0.411945	0.244339	3.23923e-05	0.0468629	7	Vmn1r72	R	2.42503	cg44232693_BC21	cg44232693	90780183	AATCAACACAAATATTTCATCAAACTTTCAACAAAAACTCACTTCTCATC						cg	R	B	C	2	1	7	11679296	Mus musculus	mm10	aTCAaCACAAaTaTTTCATCAaACTTTCAaCAaAaACTCACTTCTCATCr	AGGAATCTTTAAGTCAGCACAAGTGTTTCATCAGACTTTCAGCAGAGACTCACTTCTCAT[CG]TGACAGGTATAACCATGGTGTCTTCAAGGACTGAGGTGAGTGATCAGAGCACAGGACTAG	AGGAATCTTTAAGTCAGCACAAGTGTTTCATCAGACTTTCAGCAGAGACTCACTTCTCAT[CG]TGACAGGTATAACCATGGTGTCTTCAAGGACTGAGGTGAGTGATCAGAGCACAGGACTAG	GRCm10
cg45127550	Zg16	0.419776	0.459693	3.68637e-05	0.0468629	7	Zg16	F	2.28931	cg45127550_TC21	cg45127550	78792335	CRTACAAAAACRCAAAAACTCTTACCCTACTATATAATATCTATTAACCC						cg	F	T	C	2	1	7	127051651	Mus musculus	mm10	rTACAaAAACrCAaAaACTCTTACCCTACTATaTAaTATCTaTTaACCCr	GGAAAGCGATTCTCTCATTCTGGCAACCAGCTGGACGGCCCCATCACCGCCTTCCGTATC[CG]GGTCAACAGATACTACATAGTAGGGTAAGAGTCTCTGCGTTTCTGTACGTTGGGATCTGT	GGAAAGCGATTCTCTCATTCTGGCAACCAGCTGGACGGCCCCATCACCGCCTTCCGTATC[CG]GGTCAACAGATACTACATAGTAGGGTAAGAGTCTCTGCGTTTCTGTACGTTGGGATCTGT	GRCm10
cg33998012	Map3k13	0.421995	0.285781	4.3544e-05	0.0485209	16	Map3k13	R	2.1145	cg33998012_BC21	cg33998012	41767345	AATCRAAACAAAAAAACCAAAATCATCCTCAAACATACAATCTAAACTAC						cg	R	B	C	2	1	16	21896287	Mus musculus	mm10	aTCrAaaCAaaAaaACCAAaaTCATCCTCAaaCATACAATCTAAaCTACr	CAGGCACAGGAAGTCGAGGCAGGAGGACCAAGGTCATCCTCAGGCATACAATCTAAGCTA[CG]CAAGACCCTGTCTCAGAATAAAAGACCATTTTATTCATTATAAAAATGATATATGCTTTT	CAGGCACAGGAAGTCGAGGCAGGAGGACCAAGGTCATCCTCAGGCATACAATCTAAGCTA[CG]CAAGACCCTGTCTCAGAATAAAAGACCATTTTATTCATTATAAAAATGATATATGCTTTT	GRCm10
cg43443551	Cpvl	0.424352	0.231182	1.42134e-05	0.0468629	6	Cpvl	R	3.28919	cg43443551_BC21	cg43443551	47789923	CTATCAAAACTCAATTCTCAAACTCRATCCAAAAAACCCTCCTTAATTCC						cg	R	B	C	2	1	6	53881260	Mus musculus	mm10	TATCAAAACTCAATTCTCAaaCTCraTCCAaaAAaCCCTCCTTaATTCCr	CCCCCTTTTGCCTATCAAAACTCAATTCTCAGGCTCGGTCCAGGAAGCCCTCCTTGATTC[CG]CTCCTTCTCTAGGATTCTGATTAGGTACATGCCCTATTGTGTCTACTACCCTGGGCACCA	CCCCCTTTTGCCTATCAAAACTCAATTCTCAGGCTCGGTCCAGGAAGCCCTCCTTGATTC[CG]CTCCTTCTCTAGGATTCTGATTAGGTACATGCCCTATTGTGTCTACTACCCTGGGCACCA	GRCm10
cg33590375	Smdt1	0.42785	0.309684	2.17407e-05	0.0468629	15	Smdt1	R	2.84345	cg33590375_BC11	cg33590375	96732540	TACAAACCAAAACAACTTTACAAATCTAAAAACCTAATAAATACTAAACA	59653838	TACGAACCGAAACGACTTTACGAATCTAAAAACCTAATAAATACTAAACG	T	Red	R	cg	R	B	C	1	1	15	82341116	Mus musculus	mm10	TaCrAaCCrAaaCrACTTTaCraATCTaaAaaCCTaaTaaaTACTaaaCr	TTCCCTCCAATATGCGAGCCGAGGCGACTTTGCGGATCTGGAGGCCTGGTGGGTACTGGG[CG]GGGAGCGGCCGGGGCGGTACCCCGAGCCTCCCGGGCGGGGTCTCCCGGCTCCTGCGGCCA	TTCCCTCCAATATGCGAGCCGAGGCGACTTTGCGGATCTGGAGGCCTGGTGGGTACTGGG[CG]GGGAGCGGCCGGGGCGGTACCCCGAGCCTCCCGGGCGGGGTCTCCCGGCTCCTGCGGCCA	GRCm10			chr15:82340991-82341413	chr15	82340991	82341413	422	44	309	20.9	73.2	0.79		chr15:82338754-82339079
cg33041852	Lifr	0.433619	0.25249	1.00448e-06	0.0361449	15	Lifr	R	6.05407	cg33041852_BC21	cg33041852	9769397	ACCTTTTAAAAAACACCAACCAATAAACAAAAAATACATATCCAAATATC						cg	R	B	C	2	1	15	7140998	Mus musculus	mm10	CCTTTTaaaAAaCACCAaCCAaTAAACAAaAAaTACATaTCCAaATATCr	GAAGCTTTCCTGCCTTTTGGGAAGCACCAGCCAGTAAACAAGAAGTACATGTCCAGATAT[CG]ATGAGTGCCCTAAGGACAGGAAGCTGGGCACGGTGTCGTGGGGCAAGGACAGTGGGTGCC	GAAGCTTTCCTGCCTTTTGGGAAGCACCAGCCAGTAAACAAGAAGTACATGTCCAGATAT[CG]ATGAGTGCCCTAAGGACAGGAAGCTGGGCACGGTGTCGTGGGGCAAGGACAGTGGGTGCC	GRCm10
cg41465732	Adgrb2	0.444351	0.294004	5.97984e-06	0.0468629	4	Adgrb2	R	4.19587	cg41465732_BC21	cg41465732	82658883	CACRCCTTCTCCACCATAAAATCTAAATAAATACCTACAAACATCTACTC						cg	R	B	C	2	1	4	130012896	Mus musculus	mm10	ACrCCTTCTCCACCATAaaaTCTaAATaAATaCCTaCAAACATCTACTCr	CTGACTTCACACACGCCTTCTCCACCATAGGGTCTGAATGAATGCCTGCAAACATCTACT[CG]CAGGATAGCTCAGTGGTTAAGAGAGAGCACTAGCTGCTCTTCTAGAGGACTCAGGTTCAA	CTGACTTCACACACGCCTTCTCCACCATAGGGTCTGAATGAATGCCTGCAAACATCTACT[CG]CAGGATAGCTCAGTGGTTAAGAGAGAGCACTAGCTGCTCTTCTAGAGGACTCAGGTTCAA	GRCm10
cg31429790	1700011B04Rik	0.529601	0.533797	4.58648e-05	0.0492156	13	1700011B04Rik	F	2.05999	cg31429790_TC21	cg31429790	77670412	TCRTTTTAACAAAAACCRAAAAACACTCTTATCTAAATATATACCACAAC						cg	F	T	C	2	1	13	35172491	Mus musculus	mm10	CrTTTTaaCAAAAaCCraaAaACACTCTTATCTAAaTaTaTaCCACAaCr	AGATCTTAGAGTGACTGAACAGAAGACAAGGGTTGACAACATCTTGGTAGATTTCACCCA[CG]CTGTGGCACACACTTAGATAAGAGTGTCTCCCGGCTTTTGCCAAAACGAAATCTGAGAGC	AGATCTTAGAGTGACTGAACAGAAGACAAGGGTTGACAACATCTTGGTAGATTTCACCCA[CG]CTGTGGCACACACTTAGATAAGAGTGTCTCCCGGCTTTTGCCAAAACGAAATCTGAGAGC	GRCm10
cg40844713	Trim14	0.548208	0.346413	4.17993e-05	0.0478413	4	Trim14	F	2.15742	cg40844713_TC11	cg40844713	14647307	CAACTCCTAAAAAACAACATAAAAAATATACAAATAACTCATACCACCCA	74710828	CGACTCCTAAAAAACGACGTAAAAAATATACAAATAACTCATACCACCCG	G	Grn	G	cg	F	T	C	1	1	4	46506997	Mus musculus	mm10	CraCTCCTaaAAaaCraCrTaaAAaaTaTaCAAaTaaCTCATaCCACCCr	CCCACCGGCTCGGCGTCTTCCTGGACTACGAGGCCGGCATTCTGGCCTTCTACGACGTGG[CG]GGTGGCATGAGCCACTTGCACACCTTCCACGCCGCCTTCCAGGAGCCGCTCTATCCAGCC	CCCACCGGCTCGGCGTCTTCCTGGACTACGAGGCCGGCATTCTGGCCTTCTACGACGTGG[CG]GGTGGCATGAGCCACTTGCACACCTTCCACGCCGCCTTCCAGGAGCCGCTCTATCCAGCC	GRCm10			chr4:46506931-46507525	chr4	46506931	46507525	594	82	434	27.6	73.1	1.04
