# Supplementary material for: Genome-wide DNA methylation analysis of hippocampal tissue in a murine model of attention deficit-hyperactivity disorder
Source: PLoS One. 2025 Jun 4;20(6):e0323756. doi: 10.1371/journal.pone.0323756 (PMC12136424; doi:10.1371/journal.pone.0323756)
Supplement: S2 Table — (XLSX) [file pone.0323756.s003.xlsx]

## Sheet: S2 Table
S2 Table: Functional enrichment analysis of DMP-associated genes identified in hippocampal samples from PNE and control mice
source	term_id	term_size	Enrichment	adjusted_p_value	term_name	intersection
GO:MF	GO:0000166	29	1.77568	0.0261398	nucleotide binding	fars2,atad5,atp2b1,atp2b2,rap2b,cdk4,fgfr2,dgka,erbb3,gbp3,dhdh,gtpbp3,hcn1,map3k13,mast4,nadsyn1,nek10,pank2,pde4b,pfkl,rab14,rab5c,sar1b,srd5a1,stk10,styk1,ttbk1,vwa8,wnk1
GO:MF	GO:0003924	7	3.3655	0.0364543	GTPase activity	rap2b,gbp3,gng4,gtpbp3,rab14,rab5c,sar1b
GO:MF	GO:0004712	8	3.06253	0.0301134	protein serine/threonine/tyrosine kinase activity	cdk4,map3k13,mast4,nek10,stk10,tgfbr3,ttbk1,wnk1
GO:MF	GO:0005007	1	17.6042	0.0136917	fibroblast growth factor binding	fgfr2
GO:MF	GO:0005388	2	34.3281	0.0136917	P-type calcium transporter activity	atp2b1,atp2b2
GO:MF	GO:0015662	2	11.8373	0.046119	P-type ion transporter activity	atp2b1,atp2b2
GO:MF	GO:0016301	16	2.49713	0.0251677	kinase activity	cdk4,fgfr2,dgka,efemp1,erbb3,map3k13,mast4,nek10,pank2,pfkl,pik3r1,stk10,styk1,tgfbr3,ttbk1,wnk1
GO:MF	GO:0016462	11	2.49116	0.0301134	pyrophosphatase activity	atad5,atp2b1,atp2b2,rap2b,gbp3,gng4,gtpbp3,rab14,rab5c,sar1b,vwa8
GO:MF	GO:0016772	19	2.37608	0.0239125	transferase activity transferring phosphorus-containing groups	art3,cdk4,fgfr2,dgka,efemp1,erbb3,map3k13,mast4,nek10,pank2,pfkl,pik3r1,polr2a,samd8,stk10,styk1,tgfbr3,ttbk1,wnk1
GO:MF	GO:0016773	16	2.77498	0.0163784	phosphotransferase activity alcohol group as acceptor	cdk4,fgfr2,dgka,efemp1,erbb3,map3k13,mast4,nek10,pank2,pfkl,pik3r1,stk10,styk1,tgfbr3,ttbk1,wnk1
GO:MF	GO:0016817	11	2.48036	0.0301134	hydrolase activity acting on acid anhydrides	atad5,atp2b1,atp2b2,rap2b,gbp3,gng4,gtpbp3,rab14,rab5c,sar1b,vwa8
GO:MF	GO:0016818	11	2.48036	0.0301134	hydrolase activity acting on acid anhydrides in phosphorus-containing anhydrides	atad5,atp2b1,atp2b2,rap2b,gbp3,gng4,gtpbp3,rab14,rab5c,sar1b,vwa8
GO:MF	GO:0017076	28	1.89527	0.0202961	purine nucleotide binding	fars2,atad5,atp2b1,atp2b2,rap2b,cdk4,fgfr2,dgka,erbb3,gbp3,gtpbp3,hcn1,map3k13,mast4,nadsyn1,nek10,pank2,pde4b,pfkl,rab14,rab5c,sar1b,srd5a1,stk10,styk1,ttbk1,vwa8,wnk1
GO:MF	GO:0019838	9	7.40895	0.00207151	growth factor binding	fgfr2,erbb3,fstl4,gpc1,igfbp7,itgb4,kl,lifr,tgfbr3
GO:MF	GO:0032553	27	1.89136	0.0202961	ribonucleotide binding	fars2,atad5,atp2b1,atp2b2,rap2b,cdk4,fgfr2,dgka,erbb3,gbp3,gtpbp3,hcn1,map3k13,mast4,nadsyn1,nek10,pank2,pde4b,pfkl,rab14,rab5c,sar1b,stk10,styk1,ttbk1,vwa8,wnk1
GO:MF	GO:0032555	27	1.9101	0.0202961	purine ribonucleotide binding	fars2,atad5,atp2b1,atp2b2,rap2b,cdk4,fgfr2,dgka,erbb3,gbp3,gtpbp3,hcn1,map3k13,mast4,nadsyn1,nek10,pank2,pde4b,pfkl,rab14,rab5c,sar1b,stk10,styk1,ttbk1,vwa8,wnk1
GO:MF	GO:0035639	25	1.86871	0.0261398	purine ribonucleoside triphosphate binding	fars2,atad5,atp2b1,atp2b2,rap2b,cdk4,fgfr2,dgka,erbb3,gbp3,gtpbp3,map3k13,mast4,nadsyn1,nek10,pank2,pfkl,rab14,rab5c,sar1b,stk10,styk1,ttbk1,vwa8,wnk1
GO:MF	GO:0038132	2	38.1424	0.0301134	neuregulin binding	erbb3,itgb4
GO:MF	GO:0043125	2	38.1424	0.0301134	ErbB-3 class receptor binding	erbb3,pik3r1
GO:MF	GO:0043168	30	1.68758	0.0301134	anion binding	fars2,alas1,atad5,atp2b1,atp2b2,rap2b,cdk4,fgfr2,dgka,erbb3,gbp3,gtpbp3,hcn1,jph2,map3k13,mast4,nadsyn1,nek10,pank2,pde4b,pfkl,rab14,rab5c,sar1b,srd5a1,stk10,styk1,ttbk1,vwa8,wnk1
GO:MF	GO:0060589	5	2.5228	0.0357048	nucleoside-triphosphatase activity	arhgap17,arhgef10l,cyth1,rasgrp2,plekhg1
GO:MF	GO:0097367	32	1.85938	0.0163784	carbohydrate derivative binding	fars2,atad5,atp2b1,atp2b2,rap2b,cdk4,fgfr2,dgka,efemp2,erbb3,fstl1,gbp3,gtpbp3,hcn1,map3k13,mast4,nadsyn1,nek10,pank2,pde4b,pfkl,postn,rab14,rab5c,sar1b,stk10,styk1,tgfbr3,ttbk1,vwa8,wnk1,zg16
GO:MF	GO:1901265	29	1.77568	0.0261398	nucleoside phosphate binding	fars2,atad5,atp2b1,atp2b2,rap2b,cdk4,fgfr2,dgka,erbb3,gbp3,dhdh,gtpbp3,hcn1,map3k13,mast4,nadsyn1,nek10,pank2,pde4b,pfkl,rab14,rab5c,sar1b,srd5a1,stk10,styk1,ttbk1,vwa8,wnk1
GO:MF	GO:1905059	1	76.2847	0.0202961	P-type calcium transporter activity-regulation presynaptic cytosolic calcium ion concentration	atp2b2
KEEG	mmu04978	4	10.5951	0.0215153	mmu04978 Mineral absorption	atp2b1,atp2b2,hephl1,steap2
GO:BP	GO:0007399	38	2.95841	0.0334484	nervous system development	adgrb2,apbb2,atp2b2,cables1,cdh23,celsr3,cspg5,dab1,dpf3,efemp1,erbb3,fstl4,gabrb3,gdf2,gpc1,hcn1,htr7,irx5,itgb4,lhx8,lifr,map3k13,mobp,pik3r1,pitx2,pomt2,postn,ppp1cc,ptbp1,ptprk,rtn4rl2,slitrk1,smad1,srd5a1,tbr1,tfap2b,tspan2,wnt9b
