# Supplementary material for: Genome-wide DNA methylation analysis of hippocampal tissue in a murine model of attention deficit-hyperactivity disorder
Source: PLoS One. 2025 Jun 4;20(6):e0323756. doi: 10.1371/journal.pone.0323756 (PMC12136424; doi:10.1371/journal.pone.0323756)
Supplement: S3 Table — (XLSX) [file pone.0323756.s004.xlsx]

## Sheet: S3 Table
S3 Table: List of differentially methylated regions (DMRs)-associated genes identified in hippocampal samples from PNE and control mice
Gene symbol	Gene name	Delta beta	Type of gene	MGI Gene/Marker ID	dmrChrom	dmrStart	dmrEnd	dmrSize	dmrCoreStart	dmrCoreEnd	dmrCoreSize
Ryk	receptor-like tyrosine kinase	-0.287572	protein coding gene	MGI:101766	9	102861760	102862241	482	102862001	102862015	15
Fdx1	ferredoxin 1	0.291996	protein coding gene	MGI:103224	9	51854806	51855506	701	51855006	51855055	49
Hand1	heart and neural crest derivatives expressed 1	0.329754	protein coding gene	MGI:103577	11	57831903	57832079	177	57831986	57831997	12
Tgfbr3	transforming growth factor, beta receptor III	-0.280091	protein coding gene	MGI:104637	5	107150930	107151411	482	107151171	107151183	12
Atxn1	ataxin 1	-0.284882	protein coding gene	MGI:104783	13	45568025	45568802	778	45568390	45568438	49
Pitx2	paired-like homeodomain transcription factor 2	-0.297081	protein coding gene	MGI:109340	3	129211686	129214464	2779	129212377	129214170	1794
Casp7	caspase 7	0.31322	protein coding gene	MGI:109383	19	56401643	56402169	527	56401884	56401929	46
Ampd3	adenosine monophosphate deaminase 3	-0.287667	protein coding gene	MGI:1096344	7	110802356	110802837	482	110802501	110802597	97
Mfhas1	malignant fibrous histiocytoma amplified sequence 1	0.295987	protein coding gene	MGI:1098644	8	35588863	35589135	273	35588990	35589009	20
Dpagt1	dolichyl-phosphate N-acetylglucosaminephosphotransferase 1	-0.297003	protein coding gene	MGI:1196396	9	44237616	44236938	679	44237526	44237594	69
Rcn3	reticulocalbin 3, EF-hand calcium binding domain	-0.287654	protein coding gene	MGI:1277122	7	44732638	44733405	768	44732727	44732848	122
Rem1	reticulocalbin 3, EF-hand calcium binding domain	-0.304692	protein coding gene	MGI:1277122	2	152626268	152627035	768	152626486	152626917	432
Sptbn2	spectrin beta, non-erythrocytic 2	-0.282379	protein coding gene	MGI:1313261	19	4711353	4713147	1795	4711467	4712582	1116
Stk16	serine/threonine kinase 16	0.242089	protein coding gene	MGI:1313271	1	75213180	75213527	348	75213354	75213366	12
Mpp3	membrane protein, palmitoylated 3 (MAGUK p55 subfamily member 3)	-0.249231	protein coding gene	MGI:1328354	11	101890778	101891378	601	101890988	101891034	47
Dusp3	membrane protein, palmitoylated 3 (MAGUK p55 subfamily member 3)	-0.280108	protein coding gene	MGI:1328354	11	101971189	101972020	832	101971345	101971605	261
Kcnk5	potassium channel, subfamily K, member 5	0.300105	protein coding gene	MGI:1336175	14	20155568	20156049	482	20155809	20155823	15
Sort1	sortilin 1	-0.316764	protein coding gene	MGI:1338015	3	108283167	108283988	822	108283537	108283747	211
Maz	MYC-associated zinc finger protein (purine-binding transcription factor)	-0.287508	protein coding gene	MGI:1338823	7	127024936	127026505	1570	127025353	127026444	1092
Dmtf1	cyclin D binding myb like transcription factor 1	0.290009	protein coding gene	MGI:1344415	5	9151847	9153437	1591	9154468	9153197	1271
Hunk	hormonally upregulated Neu-associated kinase	-0.293217	protein coding gene	MGI:1347352	16	90475833	90476314	482	90476074	90476094	21
Ern2	endoplasmic reticulum to nucleus signalling 2	-0.312188	protein coding gene	MGI:1349436	7	122185815	122186296	482	122186056	122186087	32
Slc22a4	solute carrier family 22 (organic cation transporter), member 4	-0.291125	protein coding gene	MGI:1353479	11	53984666	53985380	715	53984907	53985140	234
Schip1	schwannomin interacting protein 1	0.296533	protein coding gene	MGI:1353557	3	68064806	68064979	174	68064886	68064900	15
Fbxl12	F-box and leucine-rich repeat protein 12	-0.291692	protein coding gene	MGI:1354738	9	20611965	20612480	516	20612206	20612240	35
Tmod3	tropomodulin 3	-0.391916	protein coding gene	MGI:1355315	9	75557934	75561527	3594	75559200	75559731	532
Cntnap1	contactin associated protein-like 1	-0.292205	protein coding gene	MGI:1858201	11	101169937	101170781	845	101170280	101170666	387
Fxyd1	FXYD domain-containing ion transport regulator 1	-0.290487	protein coding gene	MGI:1889273	9	45369915	45370177	263	45370034	45370059	26
Sdhaf2	succinate dehydrogenase complex assembly factor 2	0.300221	protein coding gene	MGI:1913322	19	10524514	10525383	870	10524884	10525014	131
Ppcdc	phosphopantothenoylcysteine decarboxylase	-0.397758	protein coding gene	MGI:1914062	9	57434831	57436072	1242	57434911	57435832	922
Cuedc2	CUE domain containing 2	0.297492	protein coding gene	MGI:1914366	19	46329462	46332085	2624	46329509	46331123	1615
Rnf141	ring finger protein 141	-0.264196	protein coding gene	MGI:1914400	7	110802356	110802837	482	110802501	110802597	97
Ergic2	ERGIC and golgi 2	0.292029	protein coding gene	MGI:1914706	6	148188536	148189072	537	148188777	148188832	57
Ttc33	tetratricopeptide repeat domain 33	-0.307665	protein coding gene	MGI:1914765	15	5215406	5216296	891	5215506	5215753	248
Rab14	RAB14, member RAS oncogene family	0.296058	protein coding gene	MGI:1915615	2	35070571	35071138	568	35070649	35070716	68
Smdt1	single-pass membrane protein with aspartate rich tail 1	0.280848	protein coding gene	MGI:1916279	15	82338156	82341763	3608	82338521	82341697	3177
2200002J24Rik	RIKEN cDNA 2200002J24 gene	-0.281501	protein coding gene	MGI:1916397	7	30699744	30699917	174	30699824	30699838	15
Sec31a	SEC31 homolog A, COPII coat complex component	-0.286256	protein coding gene	MGI:1916412	5	100372850	100373331	482	100373091	100373101	11
Teshl	testicular germ cell expressed HSF2 interacting lncRNA	0.21009	lncRNA gene	MGI:1916699	1	73055495	73056152	658	73055695	73055784	90
Degs2	delta 4-desaturase, sphingolipid 2	-0.283973	protein coding gene	MGI:1917309	12	108685478	108686023	546	108685719	108685783	65
Ttc9c	tetratricopeptide repeat domain 9C	-0.344779	protein coding gene	MGI:1917637	19	8786760	8787430	671	8786905	8787018	114
Mfap3l	microfibrillar-associated protein 3-like	0.291037	protein coding gene	MGI:1918556	8	60636856	60637397	542	60637127	60637143	17
Pip4p2	phosphatidylinositol-4,5-bisphosphate 4-phosphatase 2	-0.281993	protein coding gene	MGI:1919769	4	14864426	14865227	802	14864576	14864693	118
Csnk1g2	casein kinase 1, gamma 2	-0.289691	protein coding gene	MGI:1920014	10	80633353	80634734	1382	80634044	80634415	372
Chmp1a	charged multivesicular body protein 1A	-0.286011	protein coding gene	MGI:1920159	8	123212212	123212848	637	123212448	123212676	229
Rpgrip1l	Rpgrip1-like	0.366499	protein coding gene	MGI:1920563	8	91310496	91314351	3856	91310607	91313786	3180
Glb1l	galactosidase, beta 1-like	0.292407	protein coding gene	MGI:1921827	1	75210226	75212151	1926	75210706	75211247	542
Sf3a3	splicing factor 3a, subunit 3	0.295967	protein coding gene	MGI:1922312	4	124609459	124610659	12001	124610793	124610927	135
1700011B04Rik	RIKEN cDNA 1700011B04 gene	0.319601	lncRNA gene	MGI:1922894	13	35172217	35172731	515	35172458	35172491	34
Idnk	idnK gluconokinase homolog (E. coli)	0.30112	protein coding gene	MGI:1922981	13	58157435	58157668	234	58157520	58157584	65
Sccpdh	saccharopine dehydrogenase (putative)	0.299511	protein coding gene	MGI:1924486	1	179496374	179496963	590	179496474	179496553	80
Zc3h6	zinc finger CCCH type containing 6	0.282973	protein coding gene	MGI:1926001	2	129010005	129010486	482	129010246	129010262	17
Coro7	coronin 7	0.297823	protein coding gene	MGI:1926135	16	4641123	4643270	2148	4642086	4642308	223
Dnajb2	DnaJ heat shock protein family (Hsp40) member B2	0.29009	protein coding gene	MGI:1928739	1	75243008	75243860	853	75243249	75243641	393
Dnaja3	DnaJ heat shock protein family (Hsp40) member A3	0.276433	protein coding gene	MGI:1933786	16	4700587	4701068	482	4700828	4700841	14
Sec24b	SEC24 homolog B, COPII coat complex component	0.294344	protein coding gene	MGI:2139764	3	130033223	130033704	482	130033464	130033472	9
Ttc28	tetratricopeptide repeat domain 28	-0.280026	protein coding gene	MGI:2140873	5	111222411	111223873	1463	111223102	111223509	408
Ttll3	tubulin tyrosine ligase-like family, member 3	-0.337094	protein coding gene	MGI:2141418	6	113391852	113393992	2141	113392418	113393120	703
Rnf40	ring finger protein 40	-0.287472	protein coding gene	MGI:2142048	7	127588302	127589457	1156	127588580	127588892	313
Cuedc1	CUE domain containing 1	-0.291612	protein coding gene	MGI:2144281	11	88165637	88165858	222	88165748	88165759	12
Cygb	cytoglobin	0.295342	protein coding gene	MGI:2149481	11	116651205	116651426	222	116651316	116651323	8
Gtf2ird2	GTF2I repeat domain containing 2	0.291597	protein coding gene	MGI:2149780	5	134213859	134214298	440	134214079	134214141	63
Necab2	N-terminal EF-hand calcium binding protein 2	-0.297388	protein coding gene	MGI:2152211	8	119446403	119446692	290	119446522	119446599	78
Vasn	vasorin	0.265431	protein coding gene	MGI:2177651	16	4641123	4643270	2148	4642086	4642308	223
Cacna1i	calcium channel, voltage-dependent, alpha 1I subunit	-0.343641	protein coding gene	MGI:2178051	15	80389051	80389490	440	80389271	80389394	124
Phc3	polyhomeotic 3	0.384037	protein coding gene	MGI:2181434	3	30967496	30971451	3956	30968187	30969655	1469
Plekhh3	pleckstrin homology domain containing, family H (with MyTH4 domain) member 3	-0.260093	protein coding gene	MGI:2384950	11	101169937	101170781	845	101170280	101170666	387
Plekhg3	pleckstrin homology domain containing, family G (with RhoGef domain) member 3	0.290453	protein coding gene	MGI:2388284	12	76557264	76557745	482	76557505	76557527	23
Nlrx1	NLR family member X1	0.311507	protein coding gene	MGI:2429611	9	44251025	44251910	886	44251395	44251541	147
Uggt1	UDP-glucose glycoprotein glucosyltransferase 1	0.230021	protein coding gene	MGI:2443162	1	36241410	36242791	1382	36242101	36242114	14
Pheta2	PH domain containing endocytic trafficking adaptor 2	0.31365	protein coding gene	MGI:2443609	15	82223448	82224948	1501	82223572	82223873	302
Spata33	spermatogenesis associated 33	-0.294362	protein coding gene	MGI:2444920	8	123212212	123212848	637	123212448	123212676	229
Rab3gap1	RAB3 GTPase activating protein subunit 1	0.3071	protein coding gene	MGI:2445001	1	127868305	127869597	1293	127868871	127869032	162
Wdr24	WD repeat domain 24	-0.319874	protein coding gene	MGI:2446285	17	25823513	25824735	1223	25823588	25824656	1069
Fez1	fasciculation and elongation protein zeta 1	-0.281273	protein coding gene	MGI:2670976	9	36821677	36821904	228	36821762	36821820	59
Zfp395	zinc finger protein 395	0.295356	protein coding gene	MGI:2682318	14	65390613	65391094	482	65390854	65390860	7
Lzts1	leucine zipper, putative tumor suppressor 1	-0.259111	protein coding gene	MGI:2684762	8	69585552	69586053	502	69585752	69585819	68
Podnl1	podocan-like 1	0.301155	protein coding gene	MGI:2685352	8	84852968	84853668	701	84853117	84853240	124
Crnn	cornulin	0.29649	protein coding gene	MGI:2685861	3	93147863	93148374	512	93148083	93148155	73
Enthd1	ENTH domain containing 1	-0.333218	protein coding gene	MGI:2686088	15	80336641	80336936	296	80336841	80336897	56
Or8g2b	olfactory receptor family 8 subfamily G member 2B	0.304191	protein coding gene	MGI:3030805	9	39751032	39751592	561	39751221	39751266	46
Dmtf1l	cyclin D binding myb like transcription factor 1 like	0.217411	protein coding gene	MGI:3045322	6	44237616	44237996	381	44237526	44237572	46
Olfm2	olfactomedin 2	-0.302021	protein coding gene	MGI:3045350	9	20672052	20672491	440	20672272	20672281	8
Bex6	brain expressed family member 6	0.304536	protein coding gene	MGI:3588247	16	31998918	31999485	568	31999118	31999150	33
Tmem243	transmembrane protein 243, mitochondrial	0.305631	protein coding gene	MGI:3606159	5	9099734	9100579	846	9099957	9100486	530
Zscan18	zinc finger and SCAN domain containing 18	0.294517	protein coding gene	MGI:3643810	7	12802887	12804018	1132	12803453	12803682	230
Efcab8	EF-hand calcium binding domain 8	-0.303943	protein coding gene	MGI:3644206	4	99828621	99830546	1926	99828736	99829584	849
Gimd1	GIMAP family P-loop NTPase domain containing 1	-0.288902	protein coding gene	MGI:3647547	3	132629773	132630425	653	132629789	132630202	414
Gm10283	predicted gene 10283	0.318961	protein coding gene	MGI:3647628	8	60502782	60503263	482	60503023	60503182	160
Gm11659	predicted gene 11659	0.310735	lncRNA gene	MGI:3649220	11	104250912	104251490	579	104251153	104251250	98
Prcd	photoreceptor disc component	0.278982	protein coding gene	MGI:3649529	11	116653484	116655458	1975	116653508	116654496	989
Gm12523	predicted gene 12523	-0.336411	lncRNA gene	MGI:3649602	3	108283167	108283988	822	108283537	108283747	211
Trabd2b	TraB domain containing 2B	-0.28138	protein coding gene	MGI:3650152	4	114613270	114614448	1179	114613686	114614033	348
Gm12930	predicted gene 12930	0.317314	lncRNA gene	MGI:3650529	4	124977967	124979880	1914	124978208	124979640	1433
Gm11691	predicted gene 11691	0.297475	lncRNA gene	MGI:3652328	11	114251797	114252009	213	114251877	114251930	54
Gm10762	predicted gene 10762	-0.299215	lncRNA gene	MGI:3704209	2	128967552	128967916	365	128967668	128967790	123
Gm15286	predicted gene 15286	0.299753	lncRNA gene	MGI:3705204	13	111592325	111593877	1553	111592453	111593637	1185
Gm15938	predicted gene 15938	-0.328956	lncRNA gene	MGI:3801775	15	5195877	5196822	946	5196077	5196211	135
Galnt2l	polypeptide N-acetylgalactosaminyltransferase 2-like	-0.305112	protein coding gene	MGI:5141853	8	124318793	124319274	482	124319034	124319055	22
Gm20659	predicted gene 20659	-0.249933	lncRNA gene	MGI:5313106	11	101971189	101972020	832	101971345	101971605	261
Iqschfp	Iqcj and Schip1 fusion protein	0.312076	protein coding gene	MGI:5439400	3	67799765	67800180	416	67799965	67799993	29
Gm26747	predicted gene, 26747	0.308226	lncRNA gene	MGI:5477241	8	121421150	121421359	210	121421235	121421280	46
Mir6897	microRNA 6897	0.290653	miRNA gene	MGI:5531034	1	36183443	36183664	222	36183643	36183660	18
Erbb3	erb-b2 receptor tyrosine kinase 3	-0.288547	protein coding gene	MGI:95411	10	128589291	128590964	1674	128589543	128590128	586
Gpt	glutamic pyruvic transaminase, soluble	-0.281389	protein coding gene	MGI:95802	8	85524234	85524715	482	85524475	85524483	9
H2-D1	histocompatibility 2, D region locus 1	0.371199	protein coding gene	MGI:95896	17	35264424	35266952	2529	35265387	35266714	1328
Hexb	hexosaminidase B	-0.286033	protein coding gene	MGI:96074	13	97197642	97199315	1674	97198256	97198479	224
Hgd	homogentisate 1, 2-dioxygenase	0.301513	protein coding gene	MGI:96078	16	37622282	37623330	1049	37622523	37623090	568
Lifr	LIF receptor alpha	0.307819	protein coding gene	MGI:96788	15	7134412	7134893	482	7134653	7134671	19
Mapt	microtubule-associated protein tau	0.323415	protein coding gene	MGI:97180	11	104250912	104251490	579	104251153	104251250	98
Myl4	myosin, light polypeptide 4	-0.35915	protein coding gene	MGI:97267	11	104566608	104567089	482	104566849	104566863	15
Myl3	myosin, light polypeptide 3	-0.345645	protein coding gene	MGI:97268	9	110746684	110747225	542	110746955	110746976	22
Prkce	protein kinase C, epsilon	-0.28169	protein coding gene	MGI:97599	17	86407036	86407517	482	86407277	86407294	18
